# Supplementary material for: Equitable access to COVID-19 diagnostics: factors associated with the uptake of rapid antigen testing in Victoria, Australia, January – February 2022
Source: BMC Public Health. 2023 Oct 11;23:1978. doi: 10.1186/s12889-023-16838-7 (PMC10568856; doi:10.1186/s12889-023-16838-7)
Supplement: Supplementary file 1 — Supplementary Material 1 [file 12889_2023_16838_MOESM1_ESM.xlsx]

## Sheet: Sheet1
id	case_classif	date_diagnosis	sex	age_group	irsd_postcode_grp	POSB_postcode
1	Probable	2022-01-23	Female	0-18 years	9+10	>VIC average
2	Confirmed	2022-01-07	Male	19-69 years	9+10	>VIC average
3	Probable	2022-01-08	Female	19-69 years	5+6	>VIC average
4	Confirmed	2022-01-10	Male	19-69 years	1+2	>VIC average
6	Probable	2022-01-07	Female	19-69 years	7+8	>VIC average
8	Confirmed	2022-01-11	Female	19-69 years	7+8	>VIC average
9	Confirmed	2022-01-07	Male	19-69 years	9+10	>VIC average
10	Probable	2022-01-08	Male	0-18 years	5+6	<= VIC average
11	Confirmed	2022-01-08	Male	70+ years	9+10	>VIC average
13	Probable	2022-01-08	Female	70+ years	1+2	>VIC average
14	Probable	2022-01-08	Male	19-69 years	7+8	>VIC average
15	Confirmed	2022-01-09	Female	19-69 years	5+6	<= VIC average
16	Confirmed	2022-01-07	Male	19-69 years	1+2	<= VIC average
17	Probable	2022-01-12	Female	19-69 years	3+4	<= VIC average
18	Confirmed	2022-01-07	Female	19-69 years	7+8	>VIC average
19	Probable	2022-01-10	Female	19-69 years
20	Confirmed	2022-01-13	Female	19-69 years	7+8	>VIC average
21	Confirmed	2022-01-13	Male	19-69 years	1+2	>VIC average
23	Probable	2022-01-10	Male	19-69 years	9+10	>VIC average
24	Confirmed	2022-01-13	Female	19-69 years	9+10	<= VIC average
25	Confirmed	2022-01-08	Male	19-69 years	5+6	<= VIC average
26	Probable	2022-01-11	Male	19-69 years	7+8	<= VIC average
27	Confirmed	2022-01-11	Female	0-18 years	9+10	<= VIC average
28	Probable	2022-01-07	Female	19-69 years	7+8	<= VIC average
29	Confirmed	2022-01-12	Male	19-69 years	7+8	>VIC average
30	Confirmed	2022-01-10	Female	19-69 years	7+8	>VIC average
31	Probable	2022-01-07	Female	19-69 years	9+10	>VIC average
32	Confirmed	2022-01-12	Male	70+ years	9+10	<= VIC average
33	Confirmed	2022-01-13	Male	19-69 years	3+4	>VIC average
34	Probable	2022-01-11	Female	19-69 years	9+10	<= VIC average
35	Probable	2022-01-09	Female	19-69 years	3+4	>VIC average
36	Confirmed	2022-01-12	Male	19-69 years	7+8	>VIC average
37	Probable	2022-01-08	Male	19-69 years	9+10	>VIC average
38	Confirmed	2022-01-09	Male	19-69 years	9+10	>VIC average
39	Probable	2022-01-07	Male	19-69 years	9+10	<= VIC average
40	Confirmed	2022-01-09	Male	0-18 years	7+8	>VIC average
41	Probable	2022-01-08	Female	19-69 years	9+10	>VIC average
42	Probable	2022-01-09	Female	19-69 years	1+2	>VIC average
43	Probable	2022-01-09	Female	19-69 years	5+6	>VIC average
44	Probable	2022-01-08	Male	19-69 years	9+10	<= VIC average
45	Probable	2022-01-10	Male	19-69 years	9+10	>VIC average
46	Confirmed	2022-01-10	Male	19-69 years	5+6	>VIC average
48	Confirmed	2022-01-07	Female	19-69 years	1+2	>VIC average
50	Confirmed	2022-01-08	Female	19-69 years	9+10	>VIC average
51	Probable	2022-01-13	Male	0-18 years	9+10	>VIC average
52	Probable	2022-01-13	Male	19-69 years	1+2	>VIC average
53	Confirmed	2022-01-12	Female	0-18 years	9+10	>VIC average
54	Confirmed	2022-01-11	Female	19-69 years	9+10	<= VIC average
55	Confirmed	2022-01-08	Female	19-69 years	1+2	>VIC average
56	Probable	2022-01-07	Female	19-69 years	9+10	>VIC average
57	Probable	2022-01-12	Female	19-69 years	9+10	<= VIC average
58	Confirmed	2022-01-10	Female	19-69 years	1+2	>VIC average
59	Probable	2022-01-11	Female	19-69 years	9+10	>VIC average
60	Confirmed	2022-01-08	Male	19-69 years	3+4	<= VIC average
61	Probable	2022-01-07	Female	19-69 years	7+8	<= VIC average
62	Confirmed	2022-01-11	Female	19-69 years	9+10	>VIC average
63	Probable	2022-01-13	Male	19-69 years	7+8	>VIC average
64	Probable	2022-01-08	Female	19-69 years	5+6	>VIC average
66	Confirmed	2022-01-09	Male	19-69 years	9+10	>VIC average
67	Confirmed	2022-01-09	Female	19-69 years	5+6	>VIC average
68	Confirmed	2022-01-10	Male	19-69 years	5+6	<= VIC average
69	Confirmed	2022-01-08	Female	19-69 years	7+8	>VIC average
70	Probable	2022-01-07	Male	19-69 years	5+6	<= VIC average
71	Confirmed	2022-01-13	Female	19-69 years	3+4	>VIC average
72	Confirmed	2022-01-09	Female	19-69 years	1+2	>VIC average
73	Probable	2022-01-12	Male	19-69 years	7+8	<= VIC average
74	Probable	2022-01-07	Female	19-69 years	9+10	<= VIC average
75	Confirmed	2022-01-07	Female	19-69 years	3+4	>VIC average
76	Probable	2022-01-09	Female	19-69 years	9+10	>VIC average
77	Confirmed	2022-01-08	Female	19-69 years	9+10	>VIC average
78	Confirmed	2022-01-10	Female	70+ years	1+2	>VIC average
79	Confirmed	2022-01-10	Female	19-69 years	7+8	>VIC average
80	Confirmed	2022-01-07	Female	19-69 years	7+8	<= VIC average
81	Confirmed	2022-01-08	Female	19-69 years	9+10	<= VIC average
82	Confirmed	2022-01-12	Male	0-18 years	5+6	>VIC average
83	Probable	2022-01-11	Female	19-69 years	3+4	>VIC average
84	Confirmed	2022-01-09	Female	0-18 years	9+10	>VIC average
86	Probable	2022-01-11	Female	19-69 years	9+10	>VIC average
87	Probable	2022-01-12	Female	19-69 years	9+10	>VIC average
88	Probable	2022-01-12	Male	19-69 years	1+2	>VIC average
89	Confirmed	2022-01-07	Female	19-69 years	7+8	<= VIC average
91	Probable	2022-01-11	Male	19-69 years	1+2	>VIC average
92	Confirmed	2022-01-09	Female	19-69 years	7+8	>VIC average
93	Confirmed	2022-01-07	Female	19-69 years	7+8	>VIC average
94	Probable	2022-01-07	Male	19-69 years	7+8	>VIC average
95	Confirmed	2022-01-08	Male	19-69 years	3+4	>VIC average
96	Probable	2022-01-10	Female	19-69 years	9+10	>VIC average
97	Probable	2022-01-11	Male	19-69 years	1+2	>VIC average
99	Probable	2022-01-07	Male	19-69 years	9+10	>VIC average
101	Confirmed	2022-01-12	Male	70+ years	5+6	<= VIC average
102	Probable	2022-01-11	Male	19-69 years	5+6	<= VIC average
103	Confirmed	2022-01-11	Female	70+ years	7+8	>VIC average
104	Confirmed	2022-01-07	Female	19-69 years	7+8	<= VIC average
105	Probable	2022-01-10	Male	19-69 years	7+8	<= VIC average
107	Probable	2022-01-11	Male	19-69 years	5+6	>VIC average
108	Probable	2022-01-08	Male	19-69 years	9+10	>VIC average
111	Confirmed	2022-01-08	Female	19-69 years	7+8	>VIC average
113	Probable	2022-01-12	Male	0-18 years	5+6	<= VIC average
115	Probable	2022-01-10	Female	19-69 years	9+10	>VIC average
116	Confirmed	2022-01-11	Female	19-69 years	9+10	<= VIC average
117	Confirmed	2022-01-09	Female	19-69 years	3+4	>VIC average
118	Confirmed	2022-01-09	Male	70+ years	7+8	>VIC average
120	Probable	2022-01-12	Male	70+ years	9+10	<= VIC average
121	Confirmed	2022-01-10	Female	0-18 years	7+8	<= VIC average
122	Probable	2022-01-11	Female	0-18 years	9+10	>VIC average
124	Confirmed	2022-01-12	Male	19-69 years	1+2	>VIC average
126	Confirmed	2022-01-11	Male	19-69 years	1+2	>VIC average
128	Confirmed	2022-01-11	Female	19-69 years	5+6	>VIC average
129	Probable	2022-01-13	Female	19-69 years	7+8	<= VIC average
130	Confirmed	2022-01-09	Female	0-18 years	9+10	<= VIC average
132	Confirmed	2022-01-12	Female	0-18 years	7+8	<= VIC average
133	Probable	2022-01-08	Male	19-69 years	9+10	<= VIC average
134	Confirmed	2022-01-12	Male	19-69 years	9+10	<= VIC average
135	Confirmed	2022-01-12	Male	19-69 years	7+8	>VIC average
137	Confirmed	2022-01-08	Female	19-69 years	9+10	>VIC average
138	Probable	2022-01-12	Male	19-69 years	7+8	>VIC average
139	Probable	2022-01-08	Male	19-69 years	9+10	<= VIC average
141	Confirmed	2022-01-08	Male	19-69 years	7+8	>VIC average
142	Confirmed	2022-01-08	Male	0-18 years	3+4	>VIC average
143	Probable	2022-01-11	Male	0-18 years	9+10	<= VIC average
144	Confirmed	2022-01-11	Female	19-69 years	7+8	<= VIC average
147	Probable	2022-01-12	Male	70+ years	5+6	>VIC average
148	Confirmed	2022-01-08	Female	0-18 years	1+2	>VIC average
149	Confirmed	2022-01-08	Male	19-69 years	9+10	>VIC average
150	Confirmed	2022-01-12	Female	19-69 years	3+4	<= VIC average
151	Probable	2022-01-11	Female	19-69 years	9+10	<= VIC average
152	Confirmed	2022-01-11	Male	19-69 years	5+6	>VIC average
153	Probable	2022-01-12	Male	0-18 years	5+6	<= VIC average
154	Probable	2022-01-08	Male	19-69 years	7+8	>VIC average
155	Confirmed	2022-01-12	Female	19-69 years	3+4	>VIC average
156	Confirmed	2022-01-10	Female	19-69 years	1+2	>VIC average
157	Confirmed	2022-01-09	Female	19-69 years	5+6	<= VIC average
158	Probable	2022-01-10	Male	19-69 years	3+4	>VIC average
159	Probable	2022-01-07	Female	19-69 years	7+8	>VIC average
160	Confirmed	2022-01-07	Female	19-69 years	7+8	>VIC average
161	Probable	2022-01-09	Female	19-69 years	7+8	>VIC average
162	Confirmed	2022-01-07	Male	19-69 years	9+10	>VIC average
163	Probable	2022-01-10	Male	19-69 years	9+10	>VIC average
165	Confirmed	2022-01-07	Male	19-69 years	9+10	>VIC average
166	Probable	2022-01-08	Female	19-69 years	9+10	>VIC average
167	Probable	2022-01-10	Male	19-69 years	1+2	>VIC average
168	Confirmed	2022-01-12	Male	19-69 years	9+10	<= VIC average
170	Probable	2022-01-11	Female	19-69 years	7+8	<= VIC average
171	Confirmed	2022-01-08	Male	19-69 years	7+8	>VIC average
172	Confirmed	2022-01-10	Male	19-69 years	7+8	<= VIC average
173	Confirmed	2022-01-08	Female	19-69 years	5+6	<= VIC average
174	Confirmed	2022-01-10	Female	19-69 years	1+2	>VIC average
176	Confirmed	2022-01-08	Female	19-69 years	7+8	>VIC average
177	Confirmed	2022-01-08	Male	19-69 years	5+6	>VIC average
178	Confirmed	2022-01-08	Male	19-69 years	1+2	>VIC average
179	Probable	2022-01-07	Female	19-69 years	7+8	<= VIC average
180	Probable	2022-01-10	Male	19-69 years	7+8	>VIC average
181	Confirmed	2022-01-07	Male	19-69 years	1+2	<= VIC average
182	Confirmed	2022-01-08	Male	19-69 years	9+10	<= VIC average
184	Confirmed	2022-01-13	Female	19-69 years	7+8	<= VIC average
186	Confirmed	2022-01-09	Female	19-69 years	7+8	>VIC average
187	Confirmed	2022-01-10	Male	19-69 years	5+6	>VIC average
188	Probable	2022-01-07	Female	19-69 years	7+8	>VIC average
190	Confirmed	2022-01-08	Female	19-69 years	7+8	>VIC average
192	Probable	2022-01-08	Female	19-69 years	1+2	>VIC average
193	Probable	2022-01-07	Female	19-69 years	9+10	<= VIC average
194	Probable	2022-01-08	Male	19-69 years	9+10	>VIC average
195	Confirmed	2022-01-07	Female	19-69 years	7+8	<= VIC average
196	Confirmed	2022-01-07	Female	19-69 years	9+10	<= VIC average
197	Confirmed	2022-01-07	Female	19-69 years	9+10	<= VIC average
198	Probable	2022-01-10	Male	19-69 years	7+8	<= VIC average
199	Probable	2022-01-13	Male	19-69 years	1+2	>VIC average
200	Confirmed	2022-01-10	Male	0-18 years	9+10	>VIC average
202	Probable	2022-01-07	Female	19-69 years	9+10	>VIC average
203	Confirmed	2022-01-10	Male	19-69 years	9+10	<= VIC average
204	Confirmed	2022-01-07	Female	19-69 years	5+6	>VIC average
205	Probable	2022-01-11	Male	19-69 years	7+8	>VIC average
207	Confirmed	2022-01-09	Female	19-69 years	7+8	>VIC average
208	Confirmed	2022-01-07	Male	19-69 years	9+10	>VIC average
209	Confirmed	2022-01-08	Male	19-69 years	9+10	<= VIC average
210	Probable	2022-01-13	Female	19-69 years	7+8	<= VIC average
211	Probable	2022-01-07	Male	19-69 years	7+8	>VIC average
212	Probable	2022-01-10	Female	0-18 years	9+10	>VIC average
213	Confirmed	2022-01-10	Female	19-69 years	3+4	>VIC average
215	Confirmed	2022-01-12	Male	19-69 years	5+6	>VIC average
217	Probable	2022-01-11	Male	19-69 years	9+10	>VIC average
219	Confirmed	2022-01-07	Female	19-69 years	9+10	<= VIC average
220	Probable	2022-01-11	Male	0-18 years	9+10	<= VIC average
221	Probable	2022-01-07	Female	19-69 years	9+10	>VIC average
222	Confirmed	2022-01-09	Female	19-69 years	9+10	<= VIC average
223	Confirmed	2022-01-10	Male	19-69 years	9+10	>VIC average
225	Confirmed	2022-01-07	Male	19-69 years	7+8	<= VIC average
227	Probable	2022-01-13	Male	19-69 years	5+6	<= VIC average
228	Probable	2022-01-09	Female	19-69 years	5+6	>VIC average
229	Confirmed	2022-01-11	Male	19-69 years	9+10	<= VIC average
230	Probable	2022-01-07	Female	19-69 years	9+10	>VIC average
231	Confirmed	2022-01-11	Female	0-18 years	7+8	<= VIC average
232	Confirmed	2022-01-09	Female	19-69 years	5+6	>VIC average
233	Probable	2022-01-12	Female	19-69 years	7+8	>VIC average
234	Confirmed	2022-01-11	Male	19-69 years	5+6	>VIC average
236	Probable	2022-01-12	Female	19-69 years	9+10	<= VIC average
237	Probable	2022-01-07	Female	19-69 years	9+10	<= VIC average
238	Confirmed	2022-01-07	Female	19-69 years	9+10	<= VIC average
239	Probable	2022-01-08	Female	19-69 years	9+10	<= VIC average
242	Confirmed	2022-01-11	Male	19-69 years	5+6	>VIC average
243	Probable	2022-01-10	Male	19-69 years	7+8	<= VIC average
244	Confirmed	2022-01-13	Male	0-18 years	3+4	<= VIC average
247	Probable	2022-01-08	Female	19-69 years	9+10	<= VIC average
248	Confirmed	2022-01-12	Female	19-69 years	7+8	>VIC average
249	Probable	2022-01-11	Male	19-69 years	9+10	>VIC average
250	Confirmed	2022-01-12	Male	19-69 years	1+2	>VIC average
251	Confirmed	2022-01-12	Male	19-69 years	9+10	>VIC average
252	Confirmed	2022-01-11	Female	19-69 years	7+8	>VIC average
253	Probable	2022-01-13	Female	0-18 years	7+8	<= VIC average
254	Probable	2022-01-08	Male	0-18 years	7+8	<= VIC average
255	Probable	2022-01-13	Female	19-69 years	7+8	<= VIC average
256	Confirmed	2022-01-10	Male	19-69 years	7+8	<= VIC average
257	Confirmed	2022-01-07	Female	19-69 years	7+8	<= VIC average
258	Probable	2022-01-11	Female	19-69 years	9+10	<= VIC average
259	Confirmed	2022-01-11	Male	19-69 years	3+4	<= VIC average
260	Probable	2022-01-12	Male	0-18 years	7+8	<= VIC average
261	Confirmed	2022-01-12	Female	19-69 years	5+6	<= VIC average
262	Probable	2022-01-10	Female	19-69 years	5+6	>VIC average
264	Confirmed	2022-01-12	Male	19-69 years	7+8	<= VIC average
265	Probable	2022-01-12	Male	0-18 years	7+8	<= VIC average
266	Confirmed	2022-01-10	Female	19-69 years	7+8	<= VIC average
267	Confirmed	2022-01-10	Female	19-69 years	5+6	>VIC average
268	Confirmed	2022-01-10	Female	70+ years	1+2	>VIC average
269	Confirmed	2022-01-08	Female	19-69 years	5+6	>VIC average
270	Probable	2022-01-09	Female	0-18 years	5+6	<= VIC average
271	Confirmed	2022-01-12	Female	19-69 years	9+10	<= VIC average
272	Confirmed	2022-01-12	Female	19-69 years	3+4	>VIC average
274	Confirmed	2022-01-11	Male	19-69 years	9+10	>VIC average
275	Probable	2022-01-07	Male	19-69 years	9+10	>VIC average
276	Confirmed	2022-01-08	Female	0-18 years	9+10	<= VIC average
278	Confirmed	2022-01-07	Male	0-18 years	3+4	>VIC average
280	Confirmed	2022-01-07	Male	19-69 years	9+10	>VIC average
282	Confirmed	2022-01-11	Female	19-69 years	5+6	<= VIC average
283	Probable	2022-01-09	Male	19-69 years	9+10	<= VIC average
284	Probable	2022-01-08	Male	0-18 years	9+10	>VIC average
285	Probable	2022-01-09	Female	19-69 years	5+6	>VIC average
286	Confirmed	2022-01-11	Female	19-69 years	5+6	<= VIC average
287	Probable	2022-01-09	Male	0-18 years	5+6	>VIC average
288	Confirmed	2022-01-10	Male	19-69 years	3+4	>VIC average
289	Confirmed	2022-01-11	Female	19-69 years	9+10	<= VIC average
290	Probable	2022-01-08	Male	70+ years	7+8	<= VIC average
292	Confirmed	2022-01-11	Female	19-69 years	7+8	>VIC average
293	Confirmed	2022-01-12	Male	19-69 years	3+4	>VIC average
294	Confirmed	2022-01-07	Male	19-69 years	9+10	<= VIC average
295	Probable	2022-01-13	Female	19-69 years	5+6	>VIC average
297	Confirmed	2022-01-09	Male	19-69 years	9+10	<= VIC average
300	Confirmed	2022-01-08	Male	19-69 years	5+6	>VIC average
301	Confirmed	2022-01-10	Male	19-69 years	5+6	>VIC average
302	Confirmed	2022-01-09	Female	19-69 years	7+8	>VIC average
303	Confirmed	2022-01-11	Male	19-69 years	7+8	>VIC average
304	Probable	2022-01-11	Male	19-69 years	3+4	>VIC average
305	Probable	2022-01-09	Female	19-69 years	9+10	<= VIC average
306	Probable	2022-01-09	Female	19-69 years	5+6	<= VIC average
309	Confirmed	2022-01-10	Male	19-69 years	7+8	>VIC average
310	Probable	2022-01-10	Male	0-18 years	1+2	>VIC average
311	Probable	2022-01-10	Female	19-69 years	7+8	>VIC average
312	Probable	2022-01-10	Female	19-69 years	7+8	>VIC average
315	Confirmed	2022-01-11	Male	0-18 years	7+8	<= VIC average
316	Confirmed	2022-01-08	Female	19-69 years	1+2	>VIC average
317	Probable	2022-01-10	Female	19-69 years	7+8	>VIC average
318	Probable	2022-01-08	Female	19-69 years	9+10	>VIC average
319	Probable	2022-01-07	Female	19-69 years	9+10	>VIC average
320	Confirmed	2022-01-07	Female	19-69 years	1+2	>VIC average
321	Confirmed	2022-01-07	Male	19-69 years	3+4	>VIC average
322	Confirmed	2022-01-08	Male	19-69 years	1+2	>VIC average
323	Confirmed	2022-01-11	Female	19-69 years	5+6	<= VIC average
324	Confirmed	2022-01-09	Male	19-69 years	9+10	>VIC average
325	Probable	2022-01-07	Female	19-69 years	7+8	>VIC average
326	Probable	2022-01-12	Male	19-69 years	9+10	<= VIC average
327	Probable	2022-01-09	Female	19-69 years	5+6	<= VIC average
328	Confirmed	2022-01-09	Female	19-69 years	9+10	>VIC average
329	Confirmed	2022-01-07	Male	19-69 years	1+2	>VIC average
331	Probable	2022-01-13	Male	19-69 years	1+2	>VIC average
333	Probable	2022-01-11	Female	19-69 years	1+2	>VIC average
335	Probable	2022-01-09	Male	0-18 years	5+6	>VIC average
337	Confirmed	2022-01-07	Female	19-69 years	7+8	<= VIC average
338	Probable	2022-01-10	Female	19-69 years	5+6	>VIC average
339	Confirmed	2022-01-13	Male	19-69 years	9+10	<= VIC average
340	Probable	2022-01-10	Female	19-69 years	9+10	<= VIC average
342	Probable	2022-01-13	Female	19-69 years	9+10	<= VIC average
343	Confirmed	2022-01-12	Female	0-18 years	5+6	>VIC average
345	Confirmed	2022-01-07	Male	19-69 years	1+2	>VIC average
346	Confirmed	2022-01-11	Female	19-69 years	1+2	>VIC average
347	Probable	2022-01-10	Female	19-69 years	9+10	<= VIC average
348	Probable	2022-01-07	Male	19-69 years	9+10	>VIC average
350	Probable	2022-01-10	Female	19-69 years	7+8	>VIC average
351	Probable	2022-01-07	Female	19-69 years	3+4	>VIC average
352	Probable	2022-01-12	Male	19-69 years	1+2	>VIC average
353	Probable	2022-01-08	Male	19-69 years	7+8	<= VIC average
354	Confirmed	2022-01-09	Male	0-18 years	5+6	<= VIC average
355	Probable	2022-01-09	Female	19-69 years	7+8	<= VIC average
357	Probable	2022-01-13	Female	19-69 years	9+10	<= VIC average
359	Confirmed	2022-01-12	Male	19-69 years	7+8	<= VIC average
360	Probable	2022-01-09	Male	0-18 years	5+6	<= VIC average
361	Probable	2022-01-08	Male	19-69 years	9+10	<= VIC average
363	Confirmed	2022-01-10	Female	19-69 years	7+8	>VIC average
364	Confirmed	2022-01-11	Female	19-69 years	9+10	<= VIC average
366	Probable	2022-01-07	Female	19-69 years	9+10	<= VIC average
371	Confirmed	2022-01-09	Female	19-69 years	1+2	>VIC average
372	Probable	2022-01-09	Female	0-18 years	5+6	>VIC average
374	Confirmed	2022-01-10	Male	70+ years	9+10	>VIC average
375	Confirmed	2022-01-12	Male	19-69 years	7+8	>VIC average
376	Probable	2022-01-09	Female	19-69 years	5+6	<= VIC average
377	Confirmed	2022-01-07	Female	19-69 years	9+10	<= VIC average
379	Probable	2022-01-08	Male	19-69 years	7+8	<= VIC average
383	Confirmed	2022-01-10	Female	19-69 years	5+6	>VIC average
384	Confirmed	2022-01-07	Female	19-69 years	9+10	>VIC average
385	Probable	2022-01-12	Female	19-69 years	7+8	<= VIC average
386	Confirmed	2022-01-07	Male	0-18 years	3+4	>VIC average
387	Probable	2022-01-08	Male	19-69 years	9+10	>VIC average
388	Confirmed	2022-01-10	Female	19-69 years	5+6	>VIC average
389	Probable	2022-01-13	Male	19-69 years	7+8	<= VIC average
390	Confirmed	2022-01-11	Male	0-18 years	3+4	>VIC average
391	Confirmed	2022-01-11	Male	19-69 years	9+10	>VIC average
392	Probable	2022-01-08	Female	19-69 years	9+10	>VIC average
393	Confirmed	2022-01-09	Female	19-69 years	5+6	>VIC average
394	Confirmed	2022-01-09	Male	19-69 years	9+10	>VIC average
395	Confirmed	2022-01-08	Male	19-69 years	5+6	>VIC average
396	Confirmed	2022-01-11	Female	19-69 years	7+8	>VIC average
398	Probable	2022-01-08	Male	19-69 years	9+10	>VIC average
400	Probable	2022-01-11	Female	19-69 years	7+8	>VIC average
402	Confirmed	2022-01-07	Female	0-18 years	7+8	>VIC average
403	Confirmed	2022-01-07	Male	19-69 years	1+2	>VIC average
404	Confirmed	2022-01-08	Male	19-69 years	9+10	>VIC average
406	Probable	2022-01-09	Male	19-69 years	3+4	>VIC average
407	Probable	2022-01-08	Female	19-69 years	7+8	<= VIC average
408	Probable	2022-01-09	Male	19-69 years	5+6	>VIC average
409	Probable	2022-01-08	Male	0-18 years	7+8	<= VIC average
410	Probable	2022-01-07	Female	19-69 years	3+4	>VIC average
411	Probable	2022-01-10	Female	19-69 years	9+10	<= VIC average
415	Probable	2022-01-12	Female	19-69 years	9+10	<= VIC average
416	Confirmed	2022-01-11	Other	19-69 years	5+6	>VIC average
417	Confirmed	2022-01-07	Female	19-69 years	1+2	>VIC average
418	Confirmed	2022-01-12	Female	19-69 years	7+8	>VIC average
419	Probable	2022-01-10	Female	19-69 years	7+8	>VIC average
420	Confirmed	2022-01-10	Male	19-69 years	1+2	>VIC average
421	Confirmed	2022-01-07	Female	19-69 years	1+2	>VIC average
422	Confirmed	2022-01-07	Female	19-69 years	5+6	>VIC average
423	Probable	2022-01-07	Male	19-69 years	7+8	>VIC average
424	Probable	2022-01-09	Male	19-69 years	7+8	>VIC average
425	Confirmed	2022-01-12	Female	19-69 years	9+10	>VIC average
426	Probable	2022-01-10	Male	19-69 years	5+6	>VIC average
427	Confirmed	2022-01-11	Female	19-69 years	1+2	<= VIC average
428	Confirmed	2022-01-11	Female	19-69 years	5+6	>VIC average
430	Confirmed	2022-01-08	Male	19-69 years	3+4	>VIC average
431	Confirmed	2022-01-07	Female	19-69 years	7+8	>VIC average
433	Probable	2022-01-08	Male	19-69 years	5+6	<= VIC average
434	Confirmed	2022-01-10	Female	19-69 years	9+10	>VIC average
435	Probable	2022-01-08	Female	19-69 years	7+8	>VIC average
437	Confirmed	2022-01-07	Female	19-69 years	7+8	<= VIC average
438	Confirmed	2022-01-11	Male	19-69 years	9+10	<= VIC average
441	Probable	2022-01-08	Male	19-69 years	9+10	>VIC average
442	Confirmed	2022-01-09	Female	0-18 years	5+6	>VIC average
443	Confirmed	2022-01-07	Female	19-69 years	9+10	<= VIC average
444	Probable	2022-01-11	Male	19-69 years	9+10	>VIC average
445	Confirmed	2022-01-09	Female	19-69 years	7+8	>VIC average
446	Confirmed	2022-01-11	Female	19-69 years	7+8	>VIC average
447	Confirmed	2022-01-13	Female	19-69 years	7+8	<= VIC average
448	Confirmed	2022-01-11	Female	19-69 years	7+8	<= VIC average
449	Probable	2022-01-08	Male	19-69 years	9+10	>VIC average
450	Confirmed	2022-01-11	Female	19-69 years	5+6	>VIC average
451	Probable	2022-01-08	Female	19-69 years	7+8	<= VIC average
452	Confirmed	2022-01-08	Female	19-69 years	5+6	<= VIC average
453	Probable	2022-01-08	Male	19-69 years	7+8	<= VIC average
454	Probable	2022-01-08	Female	0-18 years	1+2	>VIC average
455	Probable	2022-01-12	Male	19-69 years	9+10	<= VIC average
456	Probable	2022-01-10	Female	19-69 years	9+10	>VIC average
457	Probable	2022-01-11	Female	19-69 years	7+8	<= VIC average
458	Confirmed	2022-01-08	Female	19-69 years	3+4	>VIC average
459	Confirmed	2022-01-11	Male	19-69 years	9+10	>VIC average
460	Probable	2022-01-10	Female	19-69 years	7+8	>VIC average
461	Probable	2022-01-11	Male	0-18 years	9+10	<= VIC average
462	Probable	2022-01-10	Female	19-69 years	9+10	<= VIC average
463	Probable	2022-01-11	Male	0-18 years	9+10	<= VIC average
464	Confirmed	2022-01-11	Female	19-69 years	9+10	>VIC average
465	Confirmed	2022-01-11	Female	19-69 years	1+2	>VIC average
466	Probable	2022-01-07	Female	19-69 years	5+6	<= VIC average
467	Probable	2022-01-08	Male	19-69 years	9+10	>VIC average
468	Probable	2022-01-13	Male	19-69 years	7+8	<= VIC average
469	Confirmed	2022-01-09	Female	19-69 years	3+4	<= VIC average
470	Confirmed	2022-01-10	Male	19-69 years	5+6	>VIC average
471	Confirmed	2022-01-08	Female	19-69 years	3+4	>VIC average
472	Confirmed	2022-01-07	Male	19-69 years	7+8	<= VIC average
473	Confirmed	2022-01-13	Male	19-69 years	7+8	<= VIC average
474	Confirmed	2022-01-13	Male	19-69 years	3+4	<= VIC average
475	Probable	2022-01-12	Female	19-69 years	7+8	<= VIC average
477	Confirmed	2022-01-11	Female	0-18 years	9+10	<= VIC average
478	Confirmed	2022-01-07	Male	19-69 years	1+2	>VIC average
479	Probable	2022-01-12	Male	19-69 years	3+4	>VIC average
482	Confirmed	2022-01-12	Female	19-69 years	7+8	>VIC average
483	Confirmed	2022-01-11	Male	0-18 years	5+6	<= VIC average
484	Confirmed	2022-01-08	Female	19-69 years	3+4	<= VIC average
485	Confirmed	2022-01-12	Male	19-69 years	9+10	<= VIC average
486	Probable	2022-01-12	Female	19-69 years	5+6	<= VIC average
487	Probable	2022-01-12	Male	19-69 years	9+10	<= VIC average
488	Confirmed	2022-01-10	Female	19-69 years	9+10	<= VIC average
489	Confirmed	2022-01-08	Female	19-69 years	9+10	<= VIC average
490	Confirmed	2022-01-08	Female	0-18 years	7+8	>VIC average
493	Confirmed	2022-01-09	Female	19-69 years	7+8	>VIC average
495	Confirmed	2022-01-10	Female	19-69 years	5+6	>VIC average
496	Confirmed	2022-01-07	Female	19-69 years	1+2	>VIC average
499	Confirmed	2022-01-11	Female	19-69 years	7+8	<= VIC average
500	Confirmed	2022-01-09	Male	19-69 years	3+4	<= VIC average
501	Confirmed	2022-01-07	Female	0-18 years	9+10	>VIC average
502	Probable	2022-01-11	Female	19-69 years	3+4	>VIC average
503	Confirmed	2022-01-08	Male	19-69 years	9+10	<= VIC average
504	Confirmed	2022-01-09	Female	19-69 years	9+10	>VIC average
505	Confirmed	2022-01-08	Female	19-69 years	7+8	>VIC average
506	Probable	2022-01-08	Male	19-69 years	1+2	>VIC average
507	Confirmed	2022-01-07	Female	19-69 years	5+6	>VIC average
508	Probable	2022-01-12	Female	19-69 years	7+8	<= VIC average
509	Confirmed	2022-01-11	Male	0-18 years	3+4	>VIC average
510	Confirmed	2022-01-09	Female	19-69 years	7+8	>VIC average
511	Confirmed	2022-01-10	Female	19-69 years	9+10	<= VIC average
512	Probable	2022-01-09	Female	19-69 years	7+8	<= VIC average
513	Confirmed	2022-01-10	Female	19-69 years	9+10	>VIC average
514	Probable	2022-01-10	Female	19-69 years	9+10	<= VIC average
515	Confirmed	2022-01-07	Female	19-69 years	1+2	<= VIC average
516	Confirmed	2022-01-11	Female	19-69 years	5+6	>VIC average
517	Confirmed	2022-01-08	Male	19-69 years	5+6	>VIC average
518	Confirmed	2022-01-09	Female	19-69 years	5+6	>VIC average
519	Confirmed	2022-01-08	Female	19-69 years	9+10	<= VIC average
520	Probable	2022-01-13	Other	19-69 years	5+6	>VIC average
521	Confirmed	2022-01-07	Female	19-69 years	7+8	>VIC average
523	Probable	2022-01-07	Male	19-69 years	7+8	<= VIC average
524	Confirmed	2022-01-08	Female	19-69 years	9+10	<= VIC average
525	Probable	2022-01-11	Female	0-18 years	3+4	>VIC average
526	Probable	2022-01-08	Male	19-69 years	5+6	>VIC average
527	Confirmed	2022-01-08	Male	70+ years	1+2	>VIC average
528	Confirmed	2022-01-07	Female	0-18 years	1+2	>VIC average
530	Confirmed	2022-01-08	Female	19-69 years	9+10	>VIC average
531	Confirmed	2022-01-07	Male	19-69 years	3+4	>VIC average
532	Confirmed	2022-01-11	Female	19-69 years	7+8	<= VIC average
533	Probable	2022-01-07	Male	19-69 years	5+6	<= VIC average
535	Confirmed	2022-01-13	Female	19-69 years	5+6	>VIC average
536	Confirmed	2022-01-10	Male	19-69 years	3+4	>VIC average
537	Confirmed	2022-01-10	Male	19-69 years	7+8	<= VIC average
538	Confirmed	2022-01-09	Female	19-69 years	7+8	<= VIC average
541	Confirmed	2022-01-09	Female	19-69 years	7+8	>VIC average
542	Confirmed	2022-01-11	Female	19-69 years	1+2	>VIC average
543	Confirmed	2022-01-13	Female	19-69 years	9+10	>VIC average
544	Probable	2022-01-12	Male	0-18 years	7+8	>VIC average
545	Confirmed	2022-01-10	Male	19-69 years	5+6	<= VIC average
546	Confirmed	2022-01-07	Male	70+ years	5+6	>VIC average
547	Probable	2022-01-11	Male	19-69 years	9+10	<= VIC average
548	Probable	2022-01-07	Male	19-69 years	1+2	>VIC average
549	Confirmed	2022-01-12	Female	19-69 years	9+10	>VIC average
550	Confirmed	2022-01-07	Female	19-69 years	9+10	>VIC average
551	Confirmed	2022-01-10	Female	19-69 years	9+10	<= VIC average
552	Confirmed	2022-01-09	Male	0-18 years	7+8	>VIC average
554	Confirmed	2022-01-10	Female	70+ years	5+6	>VIC average
555	Confirmed	2022-01-10	Female	19-69 years	7+8	>VIC average
556	Confirmed	2022-01-10	Female	0-18 years	7+8	>VIC average
557	Confirmed	2022-01-12	Male	0-18 years	9+10	>VIC average
558	Confirmed	2022-01-08	Female	19-69 years	3+4	>VIC average
559	Confirmed	2022-01-10	Male	19-69 years	9+10	<= VIC average
560	Confirmed	2022-01-07	Female	19-69 years	7+8	>VIC average
561	Confirmed	2022-01-07	Male	19-69 years	7+8	>VIC average
562	Confirmed	2022-01-09	Male	0-18 years	7+8	<= VIC average
563	Confirmed	2022-01-09	Female	19-69 years	7+8	>VIC average
564	Confirmed	2022-01-08	Male	19-69 years	7+8	>VIC average
565	Probable	2022-01-11	Male	19-69 years	3+4	>VIC average
567	Probable	2022-01-07	Male	0-18 years	9+10	<= VIC average
568	Confirmed	2022-01-12	Female	0-18 years	3+4	<= VIC average
569	Confirmed	2022-01-07	Female	19-69 years	7+8	>VIC average
570	Confirmed	2022-01-10	Male	19-69 years	9+10	<= VIC average
571	Confirmed	2022-01-08	Male	0-18 years	1+2	>VIC average
572	Confirmed	2022-01-07	Male	19-69 years	7+8	>VIC average
573	Confirmed	2022-01-07	Male	19-69 years	9+10	<= VIC average
574	Confirmed	2022-01-11	Female	19-69 years	7+8	>VIC average
576	Confirmed	2022-01-08	Male	19-69 years	5+6	>VIC average
577	Confirmed	2022-01-12	Male	0-18 years	5+6	>VIC average
578	Probable	2022-01-13	Female	19-69 years	9+10	<= VIC average
579	Confirmed	2022-01-09	Female	19-69 years	9+10	>VIC average
580	Confirmed	2022-01-09	Female	19-69 years	3+4	>VIC average
581	Confirmed	2022-01-08	Male	19-69 years	5+6	>VIC average
582	Probable	2022-01-10	Male	19-69 years	3+4	>VIC average
583	Confirmed	2022-01-10	Male	19-69 years	5+6	>VIC average
585	Confirmed	2022-01-11	Female	19-69 years	9+10	>VIC average
586	Probable	2022-01-09	Female	19-69 years	7+8	>VIC average
587	Confirmed	2022-01-10	Female	19-69 years	9+10	>VIC average
588	Confirmed	2022-01-09	Male	19-69 years	5+6	>VIC average
589	Confirmed	2022-01-11	Male	19-69 years	7+8	>VIC average
590	Confirmed	2022-01-10	Male	19-69 years	5+6	>VIC average
591	Confirmed	2022-01-13	Female	19-69 years	5+6	>VIC average
592	Probable	2022-01-11	Female	70+ years	3+4	>VIC average
593	Confirmed	2022-01-08	Female	19-69 years	9+10	<= VIC average
594	Confirmed	2022-01-07	Male	19-69 years	3+4	>VIC average
595	Confirmed	2022-01-12	Female	19-69 years	9+10	<= VIC average
596	Confirmed	2022-01-13	Male	19-69 years	7+8	<= VIC average
597	Confirmed	2022-01-07	Male	19-69 years	3+4	<= VIC average
600	Confirmed	2022-01-10	Male	19-69 years	1+2	>VIC average
601	Confirmed	2022-01-09	Female	19-69 years	7+8	>VIC average
602	Confirmed	2022-01-11	Male	19-69 years	5+6	>VIC average
603	Confirmed	2022-01-08	Male	19-69 years	5+6	>VIC average
604	Confirmed	2022-01-08	Female	19-69 years	9+10	<= VIC average
605	Confirmed	2022-01-08	Female	19-69 years	5+6	>VIC average
606	Confirmed	2022-01-12	Female	0-18 years	9+10	<= VIC average
607	Probable	2022-01-10	Male	19-69 years	5+6	>VIC average
608	Probable	2022-01-09	Female	0-18 years	9+10	>VIC average
609	Probable	2022-01-12	Male	19-69 years	5+6	>VIC average
610	Probable	2022-01-07	Male	19-69 years	5+6	>VIC average
611	Confirmed	2022-01-07	Male	19-69 years	5+6	>VIC average
612	Confirmed	2022-01-08	Male	19-69 years	5+6	>VIC average
613	Probable	2022-01-12	Female	19-69 years	5+6	>VIC average
614	Confirmed	2022-01-12	Female	0-18 years	9+10	>VIC average
615	Confirmed	2022-01-10	Female	19-69 years	9+10	>VIC average
616	Probable	2022-01-09	Male	19-69 years	9+10	<= VIC average
617	Confirmed	2022-01-10	Male	19-69 years	5+6	>VIC average
619	Probable	2022-01-12	Female	19-69 years	3+4	<= VIC average
620	Probable	2022-01-10	Female	19-69 years	7+8	>VIC average
621	Confirmed	2022-01-07	Female	19-69 years	9+10	<= VIC average
624	Confirmed	2022-01-09	Male	19-69 years	7+8	>VIC average
625	Confirmed	2022-01-12	Female	0-18 years	5+6	>VIC average
626	Confirmed	2022-01-11	Male	19-69 years	5+6	>VIC average
627	Probable	2022-01-13	Female	19-69 years	9+10	<= VIC average
628	Confirmed	2022-01-13	Female	0-18 years	3+4	<= VIC average
629	Probable	2022-01-10	Female	19-69 years	9+10	>VIC average
631	Probable	2022-01-11	Female	19-69 years	7+8	>VIC average
632	Confirmed	2022-01-12	Male	19-69 years	9+10	>VIC average
633	Confirmed	2022-01-10	Female	19-69 years	1+2	>VIC average
635	Probable	2022-01-09	Female	0-18 years	5+6	>VIC average
637	Probable	2022-01-10	Male	19-69 years	5+6	>VIC average
640	Probable	2022-01-08	Male	19-69 years	7+8	<= VIC average
644	Confirmed	2022-01-07	Male	19-69 years	3+4	>VIC average
647	Confirmed	2022-01-12	Female	0-18 years	9+10	<= VIC average
650	Confirmed	2022-01-11	Female	19-69 years	5+6	>VIC average
651	Confirmed	2022-01-12	Male	19-69 years	1+2	>VIC average
653	Confirmed	2022-01-10	Female	19-69 years	1+2	>VIC average
654	Confirmed	2022-01-07	Female	19-69 years	9+10	>VIC average
655	Probable	2022-01-11	Female	19-69 years	1+2	>VIC average
657	Probable	2022-01-13	Male	19-69 years	9+10	<= VIC average
658	Probable	2022-01-09	Female	19-69 years	5+6	>VIC average
659	Probable	2022-01-13	Male	19-69 years	1+2	>VIC average
661	Confirmed	2022-01-09	Female	19-69 years	3+4	<= VIC average
662	Confirmed	2022-01-07	Male	19-69 years	7+8	>VIC average
663	Confirmed	2022-01-07	Male	19-69 years
666	Confirmed	2022-01-08	Male	19-69 years	9+10	>VIC average
668	Probable	2022-01-07	Male	19-69 years	7+8	>VIC average
670	Confirmed	2022-01-09	Female	19-69 years	9+10	>VIC average
671	Confirmed	2022-01-08	Female	19-69 years	5+6	>VIC average
673	Probable	2022-01-12	Male	19-69 years	9+10	<= VIC average
675	Probable	2022-01-07	Female	19-69 years	1+2	>VIC average
676	Probable	2022-01-07	Male	19-69 years	1+2	>VIC average
677	Confirmed	2022-01-09	Male	19-69 years	7+8	<= VIC average
678	Confirmed	2022-01-07	Female	19-69 years	1+2	>VIC average
679	Probable	2022-01-07	Female	19-69 years	7+8	>VIC average
680	Confirmed	2022-01-10	Female	19-69 years	3+4	>VIC average
681	Confirmed	2022-01-07	Female	19-69 years	7+8	<= VIC average
682	Confirmed	2022-01-13	Male	19-69 years	3+4	>VIC average
683	Confirmed	2022-01-11	Female	19-69 years	9+10	>VIC average
684	Confirmed	2022-01-07	Female	19-69 years	5+6	>VIC average
685	Probable	2022-01-07	Female	19-69 years	9+10	<= VIC average
686	Probable	2022-01-09	Female	70+ years	9+10	>VIC average
687	Confirmed	2022-01-11	Male	19-69 years	9+10	>VIC average
688	Confirmed	2022-01-08	Female	19-69 years	7+8	>VIC average
689	Confirmed	2022-01-08	Male	19-69 years	3+4	>VIC average
690	Confirmed	2022-01-11	Male	19-69 years	9+10	<= VIC average
691	Confirmed	2022-01-09	Female	19-69 years	9+10	>VIC average
692	Confirmed	2022-01-11	Female	19-69 years	7+8	>VIC average
694	Probable	2022-01-11	Female	0-18 years	9+10	>VIC average
695	Confirmed	2022-01-10	Male	19-69 years	9+10	>VIC average
696	Confirmed	2022-01-09	Female	19-69 years	1+2	>VIC average
697	Confirmed	2022-01-07	Male	19-69 years	5+6	<= VIC average
698	Confirmed	2022-01-08	Female	19-69 years	5+6	>VIC average
699	Confirmed	2022-01-08	Male	19-69 years	5+6	>VIC average
700	Confirmed	2022-01-09	Female	0-18 years	7+8	>VIC average
701	Confirmed	2022-01-08	Female	19-69 years	9+10	<= VIC average
702	Confirmed	2022-01-11	Female	19-69 years	9+10	>VIC average
704	Confirmed	2022-01-08	Female	19-69 years	9+10	>VIC average
706	Confirmed	2022-01-13	Male	19-69 years	5+6	>VIC average
708	Confirmed	2022-01-08	Female	19-69 years	1+2	>VIC average
711	Confirmed	2022-01-11	Female	19-69 years	9+10	<= VIC average
712	Confirmed	2022-01-08	Male	19-69 years	9+10	>VIC average
713	Confirmed	2022-01-08	Female	0-18 years	7+8	<= VIC average
718	Probable	2022-01-07	Female	19-69 years	7+8	>VIC average
719	Confirmed	2022-01-07	Male	19-69 years	7+8	<= VIC average
720	Confirmed	2022-01-09	Male	19-69 years	5+6	<= VIC average
721	Confirmed	2022-01-12	Male	19-69 years	9+10	<= VIC average
722	Probable	2022-01-07	Female	19-69 years	9+10	<= VIC average
723	Probable	2022-01-12	Male	19-69 years	7+8	<= VIC average
724	Probable	2022-01-08	Female	19-69 years	7+8	<= VIC average
725	Probable	2022-01-08	Female	0-18 years	9+10	<= VIC average
726	Confirmed	2022-01-12	Male	19-69 years	1+2	>VIC average
728	Probable	2022-01-07	Male	19-69 years	5+6	<= VIC average
729	Probable	2022-01-08	Female	19-69 years	5+6	>VIC average
730	Confirmed	2022-01-13	Female	19-69 years	7+8	>VIC average
731	Probable	2022-01-08	Female	19-69 years	7+8	<= VIC average
732	Probable	2022-01-09	Female	19-69 years	7+8	>VIC average
733	Confirmed	2022-01-07	Male	19-69 years	9+10	<= VIC average
735	Confirmed	2022-01-07	Female	19-69 years	7+8	<= VIC average
737	Probable	2022-01-12	Male	0-18 years	5+6	<= VIC average
739	Confirmed	2022-01-09	Female	19-69 years	7+8	>VIC average
741	Confirmed	2022-01-13	Female	19-69 years	9+10	<= VIC average
742	Confirmed	2022-01-08	Female	19-69 years	1+2	<= VIC average
743	Probable	2022-01-07	Female	19-69 years	5+6	>VIC average
744	Confirmed	2022-01-09	Female	19-69 years	5+6	<= VIC average
745	Confirmed	2022-01-09	Female	19-69 years	5+6	>VIC average
746	Probable	2022-01-10	Male	19-69 years	5+6	>VIC average
747	Probable	2022-01-07	Female	19-69 years	9+10	>VIC average
748	Confirmed	2022-01-08	Female	19-69 years	9+10	>VIC average
749	Confirmed	2022-01-09	Male	0-18 years	9+10	<= VIC average
750	Probable	2022-01-10	Female	19-69 years	9+10	>VIC average
751	Probable	2022-01-08	Female	19-69 years	7+8	>VIC average
752	Confirmed	2022-01-09	Female	19-69 years	9+10	>VIC average
753	Probable	2022-01-12	Male	19-69 years	7+8	<= VIC average
754	Confirmed	2022-01-07	Male	19-69 years	7+8	<= VIC average
755	Confirmed	2022-01-11	Male	19-69 years	7+8	>VIC average
756	Confirmed	2022-01-11	Male	19-69 years	9+10	>VIC average
757	Probable	2022-01-12	Female	19-69 years	5+6	>VIC average
759	Confirmed	2022-01-09	Male	19-69 years	9+10	>VIC average
760	Confirmed	2022-01-12	Male	19-69 years	7+8	>VIC average
761	Confirmed	2022-01-07	Female	19-69 years	3+4	>VIC average
763	Probable	2022-01-09	Female	19-69 years	9+10	<= VIC average
764	Confirmed	2022-01-11	Female	19-69 years	1+2	>VIC average
765	Confirmed	2022-01-08	Female	19-69 years	5+6	<= VIC average
766	Probable	2022-01-11	Male	0-18 years	7+8	<= VIC average
767	Confirmed	2022-01-08	Female	19-69 years	9+10	<= VIC average
768	Probable	2022-01-11	Female	19-69 years	5+6	>VIC average
769	Probable	2022-01-09	Male	19-69 years	9+10	>VIC average
772	Confirmed	2022-01-10	Female	19-69 years	9+10	>VIC average
773	Probable	2022-01-08	Female	19-69 years	7+8	<= VIC average
774	Confirmed	2022-01-09	Female	19-69 years	7+8	<= VIC average
775	Probable	2022-01-12	Male	19-69 years	5+6	>VIC average
776	Confirmed	2022-01-07	Female	19-69 years	9+10	>VIC average
778	Confirmed	2022-01-10	Female	70+ years	3+4	>VIC average
779	Confirmed	2022-01-10	Male	19-69 years	9+10	>VIC average
780	Probable	2022-01-12	Male	19-69 years	1+2	>VIC average
781	Confirmed	2022-01-08	Male	19-69 years	9+10	<= VIC average
782	Probable	2022-01-09	Male	19-69 years	1+2	>VIC average
784	Confirmed	2022-01-08	Male	19-69 years	9+10	<= VIC average
785	Confirmed	2022-01-07	Female	19-69 years	9+10	<= VIC average
786	Confirmed	2022-01-08	Male	0-18 years	5+6	>VIC average
788	Probable	2022-01-11	Female	19-69 years	5+6	<= VIC average
789	Confirmed	2022-01-09	Male	19-69 years	7+8	>VIC average
790	Confirmed	2022-01-07	Female	19-69 years	5+6	>VIC average
791	Probable	2022-01-08	Male	19-69 years	1+2	>VIC average
792	Confirmed	2022-01-07	Female	0-18 years	3+4	>VIC average
794	Confirmed	2022-01-08	Female	19-69 years	5+6	>VIC average
795	Probable	2022-01-11	Male	19-69 years	5+6	>VIC average
796	Confirmed	2022-01-09	Female	0-18 years	9+10	>VIC average
797	Confirmed	2022-01-07	Male	19-69 years	3+4	<= VIC average
798	Confirmed	2022-01-07	Female	19-69 years	5+6	>VIC average
799	Confirmed	2022-01-08	Male	19-69 years	5+6	>VIC average
800	Probable	2022-01-13	Female	19-69 years	3+4	>VIC average
801	Probable	2022-01-10	Female	19-69 years	5+6	>VIC average
802	Probable	2022-01-07	Female	19-69 years	7+8	>VIC average
803	Probable	2022-01-11	Male	0-18 years	3+4	>VIC average
804	Probable	2022-01-09	Female	19-69 years	5+6	>VIC average
805	Confirmed	2022-01-09	Male	70+ years	9+10	>VIC average
806	Probable	2022-01-07	Female	0-18 years	5+6	>VIC average
807	Confirmed	2022-01-09	Male	19-69 years	9+10	<= VIC average
809	Confirmed	2022-01-07	Female	19-69 years	5+6	>VIC average
810	Confirmed	2022-01-07	Female	19-69 years	3+4	>VIC average
811	Confirmed	2022-01-11	Male	19-69 years	7+8	>VIC average
812	Confirmed	2022-01-12	Female	19-69 years	3+4	>VIC average
813	Probable	2022-01-12	Female	0-18 years	7+8	<= VIC average
814	Probable	2022-01-11	Male	19-69 years	9+10	<= VIC average
815	Probable	2022-01-08	Female	0-18 years	1+2	>VIC average
817	Probable	2022-01-11	Female	19-69 years	7+8	>VIC average
818	Probable	2022-01-12	Male	19-69 years	3+4	>VIC average
819	Confirmed	2022-01-11	Male	19-69 years	3+4	>VIC average
820	Probable	2022-01-10	Female	19-69 years	1+2	>VIC average
821	Probable	2022-01-09	Female	19-69 years	7+8	>VIC average
823	Confirmed	2022-01-10	Female	0-18 years	9+10	>VIC average
824	Probable	2022-01-11	Female	0-18 years	3+4	>VIC average
825	Probable	2022-01-12	Female	19-69 years	5+6	<= VIC average
826	Probable	2022-01-09	Female	19-69 years	7+8	<= VIC average
827	Probable	2022-01-10	Male	19-69 years	7+8	<= VIC average
828	Probable	2022-01-07	Male	19-69 years	1+2	>VIC average
829	Confirmed	2022-01-12	Male	19-69 years	9+10	>VIC average
830	Probable	2022-01-12	Female	19-69 years	9+10	<= VIC average
831	Confirmed	2022-01-12	Male	19-69 years	1+2	>VIC average
832	Probable	2022-01-08	Male	19-69 years	5+6	>VIC average
833	Confirmed	2022-01-08	Female	19-69 years	5+6	>VIC average
835	Confirmed	2022-01-09	Male	19-69 years	9+10	>VIC average
836	Probable	2022-01-07	Male	19-69 years	9+10	<= VIC average
838	Probable	2022-01-12	Female	19-69 years	9+10	<= VIC average
839	Probable	2022-01-08	Male	19-69 years	3+4	>VIC average
841	Confirmed	2022-01-08	Male	19-69 years	1+2	>VIC average
842	Probable	2022-01-13	Male	0-18 years	9+10	>VIC average
844	Probable	2022-01-07	Female	19-69 years	7+8	>VIC average
845	Confirmed	2022-01-07	Female	19-69 years	5+6	>VIC average
846	Probable	2022-01-08	Male	19-69 years	1+2	>VIC average
848	Confirmed	2022-01-09	Male	19-69 years	5+6	>VIC average
849	Confirmed	2022-01-10	Female	19-69 years	7+8	<= VIC average
852	Probable	2022-01-09	Male	0-18 years	9+10	<= VIC average
853	Probable	2022-01-10	Female	19-69 years	9+10	>VIC average
854	Confirmed	2022-01-08	Female	19-69 years	7+8	<= VIC average
855	Confirmed	2022-01-12	Male	19-69 years	5+6	>VIC average
856	Confirmed	2022-01-08	Female	19-69 years	3+4	>VIC average
857	Probable	2022-01-11	Male	19-69 years	1+2	>VIC average
858	Confirmed	2022-01-07	Male	19-69 years	7+8	>VIC average
859	Probable	2022-01-07	Male	19-69 years	7+8	>VIC average
860	Probable	2022-01-11	Male	19-69 years	5+6	>VIC average
861	Probable	2022-01-09	Female	19-69 years	9+10	>VIC average
862	Confirmed	2022-01-12	Female	19-69 years	7+8	>VIC average
866	Confirmed	2022-01-11	Female	19-69 years	5+6	>VIC average
867	Confirmed	2022-01-13	Female	19-69 years	9+10	>VIC average
868	Confirmed	2022-01-08	Male	19-69 years	5+6	>VIC average
869	Probable	2022-01-07	Male	0-18 years	3+4	>VIC average
870	Confirmed	2022-01-08	Female	19-69 years	1+2	>VIC average
872	Confirmed	2022-01-07	Male	0-18 years	5+6	>VIC average
873	Probable	2022-01-12	Male	19-69 years	9+10	>VIC average
874	Confirmed	2022-01-10	Female	19-69 years	9+10	<= VIC average
875	Probable	2022-01-07	Male	19-69 years	7+8	>VIC average
876	Confirmed	2022-01-13	Female	19-69 years	9+10	<= VIC average
877	Probable	2022-01-09	Male	0-18 years	9+10	<= VIC average
878	Confirmed	2022-01-07	Male	19-69 years	1+2	>VIC average
879	Confirmed	2022-01-07	Male	19-69 years	5+6	>VIC average
881	Probable	2022-01-08	Male	19-69 years	9+10	>VIC average
884	Confirmed	2022-01-07	Female	19-69 years	1+2	>VIC average
885	Confirmed	2022-01-07	Female	19-69 years	5+6	>VIC average
887	Probable	2022-01-13	Male	19-69 years	7+8	<= VIC average
888	Confirmed	2022-01-12	Female	19-69 years	7+8	>VIC average
889	Probable	2022-01-10	Female	19-69 years	9+10	<= VIC average
890	Confirmed	2022-01-09	Male	19-69 years	7+8	>VIC average
891	Probable	2022-01-07	Male	19-69 years	5+6	>VIC average
893	Confirmed	2022-01-09	Male	19-69 years	7+8	>VIC average
894	Confirmed	2022-01-12	Female	19-69 years	9+10	>VIC average
895	Confirmed	2022-01-09	Male	19-69 years	7+8	<= VIC average
897	Confirmed	2022-01-07	Male	19-69 years	9+10	<= VIC average
898	Confirmed	2022-01-08	Female	19-69 years	3+4	>VIC average
899	Confirmed	2022-01-09	Female	19-69 years	7+8	>VIC average
900	Probable	2022-01-09	Male	19-69 years	9+10	<= VIC average
902	Confirmed	2022-01-07	Male	19-69 years	3+4	>VIC average
903	Probable	2022-01-09	Male	19-69 years	9+10	>VIC average
904	Confirmed	2022-01-07	Female	19-69 years	7+8	>VIC average
906	Probable	2022-01-11	Female	19-69 years	5+6	>VIC average
907	Confirmed	2022-01-07	Male	19-69 years	7+8	<= VIC average
908	Confirmed	2022-01-08	Other	19-69 years	5+6	>VIC average
909	Confirmed	2022-01-13	Female	19-69 years	9+10	<= VIC average
910	Probable	2022-01-07	Female	19-69 years	7+8	<= VIC average
911	Confirmed	2022-01-08	Male	19-69 years	9+10	<= VIC average
912	Probable	2022-01-07	Male	19-69 years	5+6	>VIC average
913	Confirmed	2022-01-07	Female	19-69 years	9+10	>VIC average
914	Probable	2022-01-09	Male	19-69 years	9+10	<= VIC average
915	Probable	2022-01-12	Female	19-69 years	7+8	<= VIC average
917	Confirmed	2022-01-12	Male	19-69 years	9+10	<= VIC average
918	Confirmed	2022-01-11	Male	19-69 years	3+4	>VIC average
919	Probable	2022-01-08	Female	19-69 years	9+10	>VIC average
920	Probable	2022-01-09	Female	19-69 years	1+2	>VIC average
921	Confirmed	2022-01-07	Female	19-69 years	3+4	>VIC average
922	Probable	2022-01-07	Male	19-69 years	9+10	<= VIC average
923	Probable	2022-01-12	Male	0-18 years	3+4	>VIC average
924	Probable	2022-01-13	Male	19-69 years	3+4	>VIC average
925	Probable	2022-01-10	Male	19-69 years	5+6	>VIC average
926	Confirmed	2022-01-08	Male	19-69 years	9+10	>VIC average
927	Probable	2022-01-13	Female	19-69 years	3+4	>VIC average
928	Probable	2022-01-07	Male	19-69 years	3+4	>VIC average
929	Confirmed	2022-01-07	Male	19-69 years	5+6	>VIC average
930	Confirmed	2022-01-07	Female	19-69 years	9+10	<= VIC average
931	Confirmed	2022-01-10	Male	0-18 years	5+6	>VIC average
932	Confirmed	2022-01-09	Male	19-69 years	3+4	<= VIC average
934	Confirmed	2022-01-07	Male	19-69 years	7+8	>VIC average
935	Confirmed	2022-01-08	Male	0-18 years	3+4	>VIC average
936	Confirmed	2022-01-11	Female	19-69 years	1+2	>VIC average
937	Probable	2022-01-10	Female	19-69 years	9+10	<= VIC average
938	Confirmed	2022-01-11	Male	0-18 years	3+4	>VIC average
939	Probable	2022-01-09	Female	19-69 years	3+4	>VIC average
940	Confirmed	2022-01-11	Male	19-69 years	7+8	<= VIC average
941	Confirmed	2022-01-09	Female	19-69 years	7+8	>VIC average
942	Confirmed	2022-01-12	Male	19-69 years	1+2	>VIC average
944	Confirmed	2022-01-08	Female	19-69 years	7+8	>VIC average
945	Confirmed	2022-01-11	Male	0-18 years	9+10	<= VIC average
946	Probable	2022-01-09	Female	19-69 years	9+10	>VIC average
947	Confirmed	2022-01-10	Male	0-18 years	5+6	>VIC average
948	Probable	2022-01-07	Female	19-69 years	9+10	<= VIC average
949	Confirmed	2022-01-07	Male	19-69 years	9+10	<= VIC average
950	Confirmed	2022-01-11	Male	19-69 years	9+10	>VIC average
951	Confirmed	2022-01-10	Male	19-69 years	9+10	>VIC average
952	Probable	2022-01-12	Female	19-69 years	3+4	>VIC average
953	Probable	2022-01-09	Male	19-69 years	3+4	<= VIC average
954	Confirmed	2022-01-07	Male	19-69 years	5+6	>VIC average
955	Confirmed	2022-01-07	Male	19-69 years	9+10	>VIC average
956	Probable	2022-01-07	Female	19-69 years	7+8	<= VIC average
958	Probable	2022-01-10	Female	19-69 years	7+8	<= VIC average
959	Probable	2022-01-11	Female	0-18 years	7+8	>VIC average
960	Confirmed	2022-01-07	Male	19-69 years	1+2	>VIC average
961	Confirmed	2022-01-07	Male	0-18 years	7+8	>VIC average
962	Probable	2022-01-07	Female	19-69 years	5+6	>VIC average
963	Confirmed	2022-01-09	Male	19-69 years	7+8	>VIC average
964	Confirmed	2022-01-09	Male	19-69 years	1+2	>VIC average
965	Confirmed	2022-01-11	Female	19-69 years
966	Confirmed	2022-01-08	Male	0-18 years	1+2	>VIC average
967	Confirmed	2022-01-09	Female	19-69 years	5+6	>VIC average
968	Confirmed	2022-01-07	Male	19-69 years	5+6	>VIC average
969	Confirmed	2022-01-07	Male	19-69 years	7+8	<= VIC average
970	Confirmed	2022-01-08	Female	19-69 years	3+4	>VIC average
971	Confirmed	2022-01-13	Female	19-69 years	5+6	>VIC average
973	Confirmed	2022-01-10	Female	19-69 years	9+10	>VIC average
974	Probable	2022-01-12	Male	19-69 years	5+6	>VIC average
975	Confirmed	2022-01-08	Female	19-69 years	9+10	<= VIC average
976	Confirmed	2022-01-08	Male	19-69 years	5+6	>VIC average
977	Confirmed	2022-01-07	Male	19-69 years	5+6	>VIC average
978	Confirmed	2022-01-09	Female	19-69 years	7+8	<= VIC average
979	Probable	2022-01-10	Male	19-69 years	9+10	>VIC average
980	Confirmed	2022-01-13	Female	19-69 years	5+6	>VIC average
981	Probable	2022-01-08	Male	19-69 years	1+2	>VIC average
982	Probable	2022-01-10	Male	19-69 years	9+10	>VIC average
983	Confirmed	2022-01-09	Male	19-69 years	1+2	>VIC average
984	Confirmed	2022-01-09	Female	19-69 years	9+10	<= VIC average
985	Probable	2022-01-07	Male	19-69 years	9+10	<= VIC average
986	Confirmed	2022-01-08	Male	19-69 years	3+4	>VIC average
987	Probable	2022-01-09	Male	19-69 years	7+8	>VIC average
990	Probable	2022-01-10	Male	19-69 years	9+10	>VIC average
991	Probable	2022-01-13	Male	19-69 years	9+10	>VIC average
993	Probable	2022-01-08	Female	0-18 years	7+8	>VIC average
994	Probable	2022-01-08	Male	0-18 years	7+8	>VIC average
995	Confirmed	2022-01-07	Male	19-69 years	9+10	>VIC average
997	Probable	2022-01-09	Female	19-69 years	9+10	>VIC average
998	Confirmed	2022-01-13	Male	19-69 years	5+6	<= VIC average
999	Probable	2022-01-13	Female	70+ years	7+8	<= VIC average
1000	Probable	2022-01-11	Female	0-18 years	9+10	<= VIC average
1001	Probable	2022-01-13	Female	70+ years	7+8	<= VIC average
1002	Confirmed	2022-01-07	Female	19-69 years	9+10	<= VIC average
1004	Confirmed	2022-01-08	Male	19-69 years	3+4	>VIC average
1005	Confirmed	2022-01-10	Male	19-69 years	5+6	>VIC average
1006	Confirmed	2022-01-09	Female	19-69 years	7+8	<= VIC average
1007	Confirmed	2022-01-10	Male	19-69 years	9+10	<= VIC average
1008	Probable	2022-01-07	Male	19-69 years	7+8	>VIC average
1009	Confirmed	2022-01-10	Male	19-69 years	7+8	>VIC average
1010	Confirmed	2022-01-11	Female	19-69 years	9+10	>VIC average
1011	Confirmed	2022-01-11	Male	19-69 years	1+2	>VIC average
1012	Confirmed	2022-01-11	Female	19-69 years	5+6	>VIC average
1013	Confirmed	2022-01-12	Male	19-69 years
1014	Confirmed	2022-01-08	Male	19-69 years	9+10	<= VIC average
1015	Confirmed	2022-01-13	Female	19-69 years	9+10	<= VIC average
1016	Confirmed	2022-01-09	Female	19-69 years	9+10	>VIC average
1017	Confirmed	2022-01-07	Male	19-69 years	9+10	>VIC average
1018	Probable	2022-01-08	Male	19-69 years	7+8	<= VIC average
1019	Probable	2022-01-12	Female	19-69 years	7+8	>VIC average
1020	Probable	2022-01-12	Male	19-69 years	9+10	>VIC average
1021	Confirmed	2022-01-07	Male	19-69 years	7+8	<= VIC average
1022	Confirmed	2022-01-07	Male	19-69 years	7+8	>VIC average
1023	Confirmed	2022-01-12	Female	19-69 years	1+2	>VIC average
1024	Probable	2022-01-13	Female	19-69 years	9+10	>VIC average
1025	Probable	2022-01-09	Male	19-69 years	5+6	>VIC average
1026	Confirmed	2022-01-11	Female	19-69 years	9+10	>VIC average
1027	Probable	2022-01-13	Male	19-69 years	9+10	<= VIC average
1028	Probable	2022-01-07	Female	19-69 years	7+8	>VIC average
1029	Confirmed	2022-01-08	Female	19-69 years	3+4	<= VIC average
1030	Probable	2022-01-10	Female	19-69 years	5+6	>VIC average
1032	Confirmed	2022-01-10	Female	19-69 years	9+10	<= VIC average
1033	Probable	2022-01-07	Male	19-69 years	9+10	>VIC average
1034	Probable	2022-01-09	Female	0-18 years	5+6	<= VIC average
1036	Confirmed	2022-01-11	Female	19-69 years	9+10	<= VIC average
1037	Confirmed	2022-01-10	Female	19-69 years	9+10	<= VIC average
1038	Probable	2022-01-13	Male	19-69 years	9+10	>VIC average
1039	Confirmed	2022-01-08	Male	70+ years	9+10	>VIC average
1040	Confirmed	2022-01-09	Male	19-69 years	9+10	>VIC average
1042	Probable	2022-01-08	Female	0-18 years	7+8	<= VIC average
1043	Confirmed	2022-01-12	Male	0-18 years	5+6	>VIC average
1044	Confirmed	2022-01-07	Male	19-69 years	9+10	<= VIC average
1045	Confirmed	2022-01-07	Male	19-69 years	9+10	>VIC average
1046	Confirmed	2022-01-08	Female	19-69 years	9+10	>VIC average
1047	Probable	2022-01-07	Male	0-18 years	7+8	<= VIC average
1048	Probable	2022-01-07	Female	19-69 years	3+4	>VIC average
1049	Confirmed	2022-01-09	Male	19-69 years	7+8	>VIC average
1050	Confirmed	2022-01-12	Male	19-69 years	9+10	>VIC average
1053	Confirmed	2022-01-11	Female	19-69 years	7+8	<= VIC average
1054	Confirmed	2022-01-08	Male	0-18 years	5+6	>VIC average
1055	Confirmed	2022-01-11	Male	19-69 years	7+8	>VIC average
1056	Confirmed	2022-01-09	Female	19-69 years	3+4	>VIC average
1057	Probable	2022-01-11	Female	19-69 years	1+2	>VIC average
1058	Confirmed	2022-01-08	Male	19-69 years	5+6	>VIC average
1059	Confirmed	2022-01-07	Female	19-69 years	9+10	>VIC average
1060	Confirmed	2022-01-07	Male	19-69 years	9+10	>VIC average
1061	Confirmed	2022-01-10	Female	19-69 years	9+10	>VIC average
1064	Probable	2022-01-08	Male	19-69 years	9+10	>VIC average
1065	Confirmed	2022-01-08	Male	19-69 years	7+8	>VIC average
1066	Probable	2022-01-09	Male	19-69 years	9+10	>VIC average
1067	Probable	2022-01-09	Male	19-69 years	3+4	>VIC average
1068	Confirmed	2022-01-07	Female	19-69 years	9+10	>VIC average
1069	Confirmed	2022-01-10	Female	0-18 years	9+10	<= VIC average
1070	Probable	2022-01-12	Male	0-18 years	5+6	<= VIC average
1071	Confirmed	2022-01-11	Male	19-69 years	5+6	<= VIC average
1072	Confirmed	2022-01-07	Female	19-69 years	1+2	>VIC average
1073	Confirmed	2022-01-09	Female	19-69 years	5+6	>VIC average
1074	Probable	2022-01-11	Female	19-69 years	9+10	>VIC average
1075	Confirmed	2022-01-08	Female	19-69 years	9+10	>VIC average
1076	Probable	2022-01-13	Male	0-18 years	5+6	<= VIC average
1077	Confirmed	2022-01-11	Male	19-69 years	3+4	>VIC average
1078	Confirmed	2022-01-08	Male	19-69 years	9+10	<= VIC average
1079	Confirmed	2022-01-07	Male	19-69 years	9+10	>VIC average
1080	Confirmed	2022-01-07	Female	19-69 years	3+4	<= VIC average
1081	Probable	2022-01-09	Female	19-69 years	7+8	>VIC average
1082	Probable	2022-01-07	Female	19-69 years	9+10	>VIC average
1083	Confirmed	2022-01-09	Male	0-18 years	7+8	>VIC average
1084	Confirmed	2022-01-12	Female	19-69 years	9+10	>VIC average
1085	Confirmed	2022-01-12	Female	19-69 years	1+2	>VIC average
1086	Probable	2022-01-08	Female	19-69 years	5+6	<= VIC average
1087	Probable	2022-01-12	Male	0-18 years	5+6	>VIC average
1089	Probable	2022-01-10	Female	19-69 years	9+10	>VIC average
1090	Confirmed	2022-01-08	Female	19-69 years	5+6	<= VIC average
1091	Confirmed	2022-01-08	Female	19-69 years	5+6	<= VIC average
1092	Probable	2022-01-09	Female	19-69 years	9+10	>VIC average
1093	Confirmed	2022-01-11	Female	19-69 years	5+6	>VIC average
1094	Probable	2022-01-07	Male	0-18 years	7+8	>VIC average
1095	Confirmed	2022-01-10	Female	0-18 years	9+10	<= VIC average
1097	Confirmed	2022-01-12	Female	19-69 years	9+10	<= VIC average
1099	Probable	2022-01-10	Female	19-69 years	5+6	>VIC average
1100	Confirmed	2022-01-10	Female	19-69 years	5+6	<= VIC average
1101	Probable	2022-01-13	Female	19-69 years	9+10	>VIC average
1102	Confirmed	2022-01-09	Female	19-69 years	9+10	>VIC average
1104	Confirmed	2022-01-08	Male	19-69 years	7+8	>VIC average
1105	Probable	2022-01-09	Male	19-69 years	9+10	>VIC average
1108	Confirmed	2022-01-07	Female	19-69 years	9+10	<= VIC average
1109	Confirmed	2022-01-07	Female	19-69 years	5+6	>VIC average
1110	Confirmed	2022-01-08	Female	19-69 years	3+4	>VIC average
1111	Probable	2022-01-07	Female	19-69 years	9+10	>VIC average
1112	Probable	2022-01-09	Female	19-69 years	1+2	>VIC average
1113	Confirmed	2022-01-08	Female	19-69 years	9+10	>VIC average
1114	Confirmed	2022-01-12	Female	70+ years	9+10	>VIC average
1115	Confirmed	2022-01-11	Female	19-69 years	7+8	>VIC average
1116	Probable	2022-01-12	Female	19-69 years	9+10	>VIC average
1117	Confirmed	2022-01-08	Male	19-69 years	9+10	>VIC average
1118	Probable	2022-01-11	Male	19-69 years	7+8	>VIC average
1119	Confirmed	2022-01-08	Female	19-69 years	9+10	>VIC average
1120	Confirmed	2022-01-07	Female	19-69 years	7+8	>VIC average
1121	Probable	2022-01-12	Male	19-69 years	9+10	<= VIC average
1122	Confirmed	2022-01-11	Male	19-69 years	1+2	>VIC average
1123	Confirmed	2022-01-08	Male	19-69 years	5+6	>VIC average
1124	Confirmed	2022-01-11	Female	19-69 years	1+2	>VIC average
1125	Confirmed	2022-01-12	Male	19-69 years	5+6	>VIC average
1126	Probable	2022-01-08	Female	19-69 years	3+4	>VIC average
1127	Confirmed	2022-01-08	Female	0-18 years	7+8	>VIC average
1128	Probable	2022-01-07	Female	19-69 years	9+10	<= VIC average
1129	Confirmed	2022-01-10	Female	19-69 years	9+10	>VIC average
1130	Probable	2022-01-13	Male	19-69 years	9+10	>VIC average
1131	Confirmed	2022-01-09	Female	19-69 years	7+8	>VIC average
1132	Confirmed	2022-01-10	Male	19-69 years	3+4	>VIC average
1133	Probable	2022-01-08	Male	19-69 years	9+10	>VIC average
1134	Probable	2022-01-10	Male	19-69 years	9+10	<= VIC average
1135	Probable	2022-01-07	Male	19-69 years	9+10	<= VIC average
1136	Probable	2022-01-07	Female	19-69 years	9+10	>VIC average
1137	Probable	2022-01-12	Female	19-69 years	9+10	<= VIC average
1138	Confirmed	2022-01-10	Female	19-69 years	3+4	>VIC average
1139	Probable	2022-01-07	Female	19-69 years	7+8	<= VIC average
1140	Probable	2022-01-10	Female	19-69 years	1+2	>VIC average
1141	Probable	2022-01-08	Female	19-69 years	5+6	>VIC average
1142	Probable	2022-01-09	Female	19-69 years	9+10	>VIC average
1143	Confirmed	2022-01-07	Female	70+ years	1+2	>VIC average
1145	Confirmed	2022-01-08	Female	19-69 years	9+10	>VIC average
1146	Probable	2022-01-09	Male	19-69 years	9+10	>VIC average
1148	Confirmed	2022-01-10	Male	19-69 years	5+6	>VIC average
1149	Confirmed	2022-01-11	Male	0-18 years	9+10	<= VIC average
1151	Confirmed	2022-01-11	Female	19-69 years	1+2	>VIC average
1152	Probable	2022-01-13	Male	19-69 years	5+6	>VIC average
1153	Confirmed	2022-01-07	Female	19-69 years	7+8	>VIC average
1154	Confirmed	2022-01-09	Female	19-69 years	1+2	>VIC average
1155	Confirmed	2022-01-07	Not stated	19-69 years	9+10	>VIC average
1156	Probable	2022-01-07	Male	19-69 years	9+10	>VIC average
1157	Confirmed	2022-01-08	Male	19-69 years	9+10	>VIC average
1158	Probable	2022-01-07	Female	19-69 years	5+6	>VIC average
1159	Confirmed	2022-01-13	Male	0-18 years	5+6	<= VIC average
1160	Probable	2022-01-12	Male	19-69 years	5+6	>VIC average
1162	Probable	2022-01-11	Male	19-69 years	9+10	<= VIC average
1163	Probable	2022-01-11	Female	0-18 years	9+10	>VIC average
1164	Probable	2022-01-09	Female	19-69 years	9+10	<= VIC average
1165	Probable	2022-01-09	Male	19-69 years	9+10	>VIC average
1166	Confirmed	2022-01-08	Female	0-18 years	9+10	<= VIC average
1167	Confirmed	2022-01-09	Female	0-18 years	9+10	<= VIC average
1168	Probable	2022-01-08	Female	19-69 years	9+10	>VIC average
1169	Confirmed	2022-01-11	Female	19-69 years	9+10	>VIC average
1170	Confirmed	2022-01-11	Female	19-69 years	9+10	<= VIC average
1171	Confirmed	2022-01-13	Male	19-69 years	9+10	>VIC average
1172	Confirmed	2022-01-11	Male	19-69 years	1+2	>VIC average
1174	Confirmed	2022-01-07	Male	19-69 years	7+8	<= VIC average
1176	Probable	2022-01-11	Male	19-69 years	7+8	>VIC average
1177	Confirmed	2022-01-07	Male	0-18 years	1+2	>VIC average
1178	Confirmed	2022-01-10	Male	19-69 years	9+10	>VIC average
1180	Confirmed	2022-01-13	Female	19-69 years	3+4	<= VIC average
1181	Confirmed	2022-01-10	Female	19-69 years	9+10	>VIC average
1183	Confirmed	2022-01-07	Female	19-69 years	1+2	>VIC average
1185	Confirmed	2022-01-07	Male	19-69 years	9+10	>VIC average
1187	Probable	2022-01-10	Male	19-69 years	9+10	<= VIC average
1190	Confirmed	2022-01-09	Male	19-69 years	1+2	>VIC average
1193	Confirmed	2022-01-08	Female	19-69 years	1+2	>VIC average
1194	Probable	2022-01-10	Male	19-69 years	9+10	<= VIC average
1195	Probable	2022-01-07	Female	19-69 years	7+8	>VIC average
1197	Confirmed	2022-01-10	Female	19-69 years	9+10	<= VIC average
1199	Probable	2022-01-13	Female	0-18 years	9+10	<= VIC average
1200	Probable	2022-01-10	Male	0-18 years	5+6	<= VIC average
1201	Confirmed	2022-01-13	Male	19-69 years	9+10	>VIC average
1202	Confirmed	2022-01-11	Male	19-69 years	9+10	>VIC average
1206	Confirmed	2022-01-09	Male	0-18 years	3+4	<= VIC average
1207	Confirmed	2022-01-11	Female	0-18 years	7+8	<= VIC average
1208	Confirmed	2022-01-10	Female	19-69 years	7+8	>VIC average
1209	Confirmed	2022-01-08	Female	19-69 years	9+10	>VIC average
1210	Confirmed	2022-01-09	Female	19-69 years	5+6	>VIC average
1211	Confirmed	2022-01-07	Male	19-69 years	5+6	>VIC average
1212	Confirmed	2022-01-07	Female	19-69 years	7+8	>VIC average
1214	Probable	2022-01-11	Female	19-69 years	9+10	<= VIC average
1215	Confirmed	2022-01-07	Male	19-69 years	5+6	>VIC average
1217	Confirmed	2022-01-09	Female	19-69 years	9+10	>VIC average
1218	Confirmed	2022-01-12	Female	19-69 years	3+4	<= VIC average
1219	Probable	2022-01-11	Female	19-69 years	9+10	>VIC average
1220	Confirmed	2022-01-11	Male	0-18 years	5+6	<= VIC average
1221	Probable	2022-01-11	Female	19-69 years	3+4	>VIC average
1222	Probable	2022-01-08	Male	19-69 years	3+4	>VIC average
1223	Confirmed	2022-01-08	Female	19-69 years	7+8	>VIC average
1224	Confirmed	2022-01-08	Female	19-69 years	7+8	<= VIC average
1225	Probable	2022-01-08	Male	19-69 years	9+10	>VIC average
1226	Probable	2022-01-09	Female	19-69 years	7+8	<= VIC average
1227	Probable	2022-01-09	Male	19-69 years	9+10	<= VIC average
1230	Confirmed	2022-01-08	Male	19-69 years	9+10	>VIC average
1231	Confirmed	2022-01-12	Male	19-69 years	3+4	>VIC average
1232	Confirmed	2022-01-12	Male	19-69 years	9+10	<= VIC average
1233	Probable	2022-01-07	Male	19-69 years	5+6	>VIC average
1234	Confirmed	2022-01-10	Male	70+ years	9+10	<= VIC average
1235	Confirmed	2022-01-11	Male	19-69 years	7+8	<= VIC average
1236	Probable	2022-01-13	Male	19-69 years	5+6	>VIC average
1237	Confirmed	2022-01-11	Female	19-69 years	1+2	>VIC average
1238	Confirmed	2022-01-08	Female	19-69 years	7+8	<= VIC average
1239	Confirmed	2022-01-12	Female	19-69 years	5+6	>VIC average
1240	Confirmed	2022-01-10	Female	19-69 years	5+6	>VIC average
1241	Confirmed	2022-01-10	Male	19-69 years	1+2	<= VIC average
1242	Confirmed	2022-01-10	Female	19-69 years	7+8	>VIC average
1243	Confirmed	2022-01-08	Female	19-69 years	9+10	<= VIC average
1244	Confirmed	2022-01-10	Female	19-69 years	7+8	<= VIC average
1245	Confirmed	2022-01-12	Female	19-69 years	7+8	<= VIC average
1246	Confirmed	2022-01-12	Female	19-69 years	7+8	>VIC average
1248	Probable	2022-01-07	Female	19-69 years	9+10	>VIC average
1249	Confirmed	2022-01-07	Female	19-69 years	5+6	<= VIC average
1250	Confirmed	2022-01-13	Female	0-18 years	9+10	<= VIC average
1251	Confirmed	2022-01-10	Female	19-69 years	1+2	>VIC average
1252	Confirmed	2022-01-10	Male	19-69 years	1+2	>VIC average
1253	Confirmed	2022-01-10	Male	0-18 years	9+10	>VIC average
1254	Probable	2022-01-11	Male	0-18 years	9+10	<= VIC average
1255	Probable	2022-01-11	Female	19-69 years	3+4	>VIC average
1256	Confirmed	2022-01-13	Male	19-69 years	9+10	<= VIC average
1257	Confirmed	2022-01-13	Female	19-69 years	7+8	<= VIC average
1259	Confirmed	2022-01-10	Male	19-69 years	7+8	>VIC average
1260	Confirmed	2022-01-12	Female	19-69 years	1+2	>VIC average
1261	Probable	2022-01-13	Male	0-18 years	9+10	>VIC average
1265	Confirmed	2022-01-12	Male	0-18 years	9+10	>VIC average
1266	Probable	2022-01-08	Female	19-69 years	7+8	<= VIC average
1267	Probable	2022-01-07	Male	19-69 years	7+8	>VIC average
1268	Confirmed	2022-01-07	Female	19-69 years	3+4	<= VIC average
1269	Confirmed	2022-01-10	Female	0-18 years	9+10	>VIC average
1270	Confirmed	2022-01-08	Female	19-69 years	9+10	<= VIC average
1271	Probable	2022-01-11	Female	19-69 years	9+10	<= VIC average
1272	Confirmed	2022-01-09	Female	70+ years	7+8	<= VIC average
1275	Probable	2022-01-09	Female	19-69 years	3+4	>VIC average
1276	Probable	2022-01-08	Female	19-69 years	7+8	>VIC average
1277	Confirmed	2022-01-11	Female	19-69 years	9+10	>VIC average
1278	Probable	2022-01-09	Male	19-69 years	9+10	<= VIC average
1279	Confirmed	2022-01-09	Male	19-69 years	9+10	>VIC average
1280	Probable	2022-01-07	Male	19-69 years	9+10	>VIC average
1281	Probable	2022-01-09	Male	19-69 years	7+8	<= VIC average
1282	Confirmed	2022-01-07	Female	19-69 years	9+10	>VIC average
1283	Confirmed	2022-01-13	Male	19-69 years	7+8	<= VIC average
1284	Probable	2022-01-07	Female	19-69 years	9+10	<= VIC average
1285	Confirmed	2022-01-10	Male	19-69 years	7+8	>VIC average
1286	Probable	2022-01-08	Male	0-18 years	5+6	>VIC average
1287	Probable	2022-01-07	Male	0-18 years	9+10	<= VIC average
1288	Confirmed	2022-01-08	Male	19-69 years	3+4	>VIC average
1290	Probable	2022-01-07	Male	19-69 years	3+4	<= VIC average
1291	Probable	2022-01-07	Female	19-69 years	5+6	>VIC average
1292	Probable	2022-01-07	Female	19-69 years	7+8	<= VIC average
1293	Confirmed	2022-01-10	Female	19-69 years	3+4	>VIC average
1294	Probable	2022-01-08	Male	19-69 years	3+4	>VIC average
1295	Probable	2022-01-09	Male	19-69 years	9+10	>VIC average
1296	Confirmed	2022-01-07	Female	19-69 years	9+10	>VIC average
1299	Probable	2022-01-07	Male	19-69 years	7+8	<= VIC average
1300	Confirmed	2022-01-07	Female	19-69 years	9+10	<= VIC average
1301	Probable	2022-01-10	Female	19-69 years	3+4	>VIC average
1302	Confirmed	2022-01-11	Female	0-18 years	5+6	>VIC average
1303	Confirmed	2022-01-07	Female	19-69 years	9+10	>VIC average
1304	Confirmed	2022-01-08	Female	0-18 years	9+10	<= VIC average
1305	Confirmed	2022-01-09	Male	19-69 years	9+10	<= VIC average
1306	Probable	2022-01-09	Female	19-69 years	1+2	>VIC average
1307	Probable	2022-01-13	Male	0-18 years	9+10	>VIC average
1309	Probable	2022-01-10	Female	0-18 years	9+10	>VIC average
1310	Confirmed	2022-01-12	Female	19-69 years	7+8	>VIC average
1311	Confirmed	2022-01-08	Female	19-69 years	7+8	>VIC average
1312	Confirmed	2022-01-12	Female	19-69 years	7+8	>VIC average
1313	Confirmed	2022-01-08	Male	19-69 years	9+10	>VIC average
1314	Confirmed	2022-01-08	Male	19-69 years	7+8	>VIC average
1315	Probable	2022-01-12	Female	19-69 years	9+10	>VIC average
1316	Probable	2022-01-09	Female	19-69 years	9+10	<= VIC average
1317	Confirmed	2022-01-07	Male	19-69 years	3+4	<= VIC average
1318	Confirmed	2022-01-08	Female	19-69 years	7+8	>VIC average
1319	Confirmed	2022-01-12	Male	19-69 years	7+8	>VIC average
1320	Probable	2022-01-09	Male	19-69 years	3+4	>VIC average
1321	Confirmed	2022-01-08	Male	19-69 years	7+8	>VIC average
1322	Probable	2022-01-12	Female	19-69 years	9+10	<= VIC average
1325	Confirmed	2022-01-08	Female	19-69 years	5+6	>VIC average
1326	Probable	2022-01-10	Male	19-69 years	7+8	<= VIC average
1327	Probable	2022-01-07	Female	19-69 years	3+4	>VIC average
1330	Probable	2022-01-09	Male	19-69 years	7+8	>VIC average
1331	Confirmed	2022-01-07	Male	19-69 years	9+10	>VIC average
1332	Probable	2022-01-07	Male	19-69 years	9+10	>VIC average
1333	Confirmed	2022-01-07	Female	19-69 years	9+10	<= VIC average
1334	Probable	2022-01-12	Male	0-18 years	9+10	>VIC average
1335	Probable	2022-01-08	Female	19-69 years	7+8	<= VIC average
1336	Confirmed	2022-01-11	Female	19-69 years	9+10	>VIC average
1337	Confirmed	2022-01-10	Female	19-69 years	1+2	>VIC average
1338	Probable	2022-01-09	Female	19-69 years	5+6	>VIC average
1340	Confirmed	2022-01-07	Male	0-18 years	9+10	>VIC average
1341	Probable	2022-01-10	Female	0-18 years	5+6	<= VIC average
1342	Probable	2022-01-11	Female	19-69 years	7+8	<= VIC average
1343	Confirmed	2022-01-07	Male	19-69 years	9+10	>VIC average
1344	Confirmed	2022-01-07	Male	19-69 years	1+2	>VIC average
1345	Confirmed	2022-01-08	Female	70+ years	1+2	>VIC average
1346	Probable	2022-01-07	Female	19-69 years	7+8	>VIC average
1347	Probable	2022-01-10	Male	0-18 years	9+10	<= VIC average
1348	Probable	2022-01-08	Male	19-69 years	7+8	<= VIC average
1350	Confirmed	2022-01-08	Female	19-69 years	5+6	>VIC average
1351	Confirmed	2022-01-08	Male	19-69 years	5+6	>VIC average
1352	Confirmed	2022-01-10	Male	19-69 years	5+6	>VIC average
1353	Probable	2022-01-11	Male	19-69 years	5+6	>VIC average
1354	Confirmed	2022-01-07	Female	19-69 years	5+6	>VIC average
1355	Confirmed	2022-01-12	Female	0-18 years	9+10	<= VIC average
1356	Probable	2022-01-11	Female	19-69 years	5+6	>VIC average
1357	Probable	2022-01-13	Female	19-69 years	7+8	<= VIC average
1360	Confirmed	2022-01-07	Female	0-18 years	5+6	>VIC average
1361	Probable	2022-01-10	Male	19-69 years	9+10	<= VIC average
1362	Probable	2022-01-13	Female	19-69 years	5+6	>VIC average
1363	Confirmed	2022-01-12	Female	0-18 years	7+8	<= VIC average
1364	Probable	2022-01-10	Female	19-69 years	7+8	<= VIC average
1365	Confirmed	2022-01-07	Female	19-69 years	9+10	>VIC average
1366	Confirmed	2022-01-10	Female	19-69 years	5+6	>VIC average
1368	Probable	2022-01-08	Female	19-69 years	7+8	<= VIC average
1369	Confirmed	2022-01-08	Female	19-69 years
1370	Probable	2022-01-08	Male	19-69 years	5+6	>VIC average
1373	Confirmed	2022-01-10	Male	19-69 years	9+10	<= VIC average
1374	Confirmed	2022-01-08	Female	19-69 years	1+2	>VIC average
1375	Confirmed	2022-01-08	Female	19-69 years	9+10	>VIC average
1376	Probable	2022-01-11	Female	19-69 years	7+8	>VIC average
1377	Confirmed	2022-01-09	Female	19-69 years	9+10	<= VIC average
1378	Confirmed	2022-01-10	Male	19-69 years	5+6	>VIC average
1379	Probable	2022-01-11	Female	19-69 years	9+10	>VIC average
1381	Confirmed	2022-01-08	Male	19-69 years	7+8	<= VIC average
1382	Confirmed	2022-01-11	Female	19-69 years	1+2	>VIC average
1383	Probable	2022-01-13	Female	19-69 years	7+8	>VIC average
1384	Confirmed	2022-01-07	Male	19-69 years	1+2	>VIC average
1385	Probable	2022-01-11	Male	19-69 years	7+8	>VIC average
1386	Confirmed	2022-01-10	Male	19-69 years	7+8	<= VIC average
1387	Confirmed	2022-01-09	Female	19-69 years	1+2	>VIC average
1388	Probable	2022-01-07	Male	0-18 years	1+2	>VIC average
1389	Probable	2022-01-07	Male	0-18 years	7+8	<= VIC average
1390	Probable	2022-01-10	Male	19-69 years	7+8	>VIC average
1391	Probable	2022-01-11	Female	19-69 years	5+6	>VIC average
1392	Confirmed	2022-01-12	Female	19-69 years	7+8	>VIC average
1393	Probable	2022-01-09	Male	19-69 years	3+4	>VIC average
1394	Confirmed	2022-01-08	Female	19-69 years	3+4	<= VIC average
1395	Confirmed	2022-01-07	Male	19-69 years	7+8	>VIC average
1396	Confirmed	2022-01-13	Male	19-69 years	7+8	<= VIC average
1397	Confirmed	2022-01-08	Female	19-69 years	3+4	>VIC average
1400	Probable	2022-01-12	Female	19-69 years	9+10	<= VIC average
1401	Probable	2022-01-13	Female	19-69 years	7+8	>VIC average
1402	Probable	2022-01-11	Male	19-69 years	7+8	<= VIC average
1403	Confirmed	2022-01-07	Female	19-69 years	7+8	>VIC average
1404	Confirmed	2022-01-07	Male	0-18 years	9+10	>VIC average
1405	Probable	2022-01-13	Male	0-18 years	5+6	<= VIC average
1406	Probable	2022-01-07	Male	19-69 years	5+6	>VIC average
1407	Confirmed	2022-01-07	Male	19-69 years	5+6	<= VIC average
1408	Probable	2022-01-12	Male	19-69 years	1+2	>VIC average
1409	Probable	2022-01-13	Male	19-69 years	9+10	>VIC average
1410	Confirmed	2022-01-08	Female	0-18 years	9+10	>VIC average
1411	Confirmed	2022-01-11	Male	19-69 years	9+10	>VIC average
1412	Confirmed	2022-01-09	Female	70+ years	5+6	>VIC average
1413	Confirmed	2022-01-07	Female	19-69 years	9+10	<= VIC average
1414	Confirmed	2022-01-07	Female	19-69 years	9+10	>VIC average
1415	Probable	2022-01-13	Female	0-18 years	3+4	<= VIC average
1416	Probable	2022-01-11	Male	19-69 years	7+8	<= VIC average
1417	Probable	2022-01-08	Male	19-69 years	1+2	>VIC average
1418	Confirmed	2022-01-08	Male	19-69 years	5+6	>VIC average
1419	Probable	2022-01-07	Female	19-69 years	9+10	<= VIC average
1420	Probable	2022-01-09	Male	0-18 years	5+6	>VIC average
1421	Confirmed	2022-01-08	Female	19-69 years	5+6	>VIC average
1422	Confirmed	2022-01-08	Female	0-18 years	5+6	>VIC average
1423	Probable	2022-01-13	Female	0-18 years	9+10	<= VIC average
1424	Confirmed	2022-01-12	Male	19-69 years	3+4	>VIC average
1425	Confirmed	2022-01-08	Male	19-69 years	3+4	>VIC average
1426	Probable	2022-01-08	Male	0-18 years	7+8	<= VIC average
1427	Confirmed	2022-01-09	Male	19-69 years	9+10	<= VIC average
1428	Confirmed	2022-01-12	Female	0-18 years	9+10	<= VIC average
1429	Confirmed	2022-01-09	Female	19-69 years	5+6	>VIC average
1430	Confirmed	2022-01-08	Male	19-69 years	9+10	>VIC average
1431	Confirmed	2022-01-13	Female	0-18 years	9+10	<= VIC average
1432	Confirmed	2022-01-07	Female	19-69 years	3+4	>VIC average
1433	Probable	2022-01-09	Female	0-18 years	3+4	>VIC average
1434	Confirmed	2022-01-10	Male	19-69 years	7+8	>VIC average
1435	Confirmed	2022-01-08	Male	19-69 years	1+2	>VIC average
1436	Probable	2022-01-10	Female	19-69 years	9+10	<= VIC average
1437	Probable	2022-01-12	Female	19-69 years	9+10	<= VIC average
1438	Confirmed	2022-01-08	Male	19-69 years	5+6	>VIC average
1439	Probable	2022-01-07	Female	19-69 years	9+10	>VIC average
1440	Confirmed	2022-01-12	Female	19-69 years	5+6	>VIC average
1441	Confirmed	2022-01-12	Male	19-69 years	7+8	<= VIC average
1444	Confirmed	2022-01-10	Female	19-69 years	7+8	<= VIC average
1445	Confirmed	2022-01-12	Male	19-69 years	5+6	>VIC average
1447	Confirmed	2022-01-10	Female	0-18 years	5+6	>VIC average
1448	Confirmed	2022-01-07	Male	19-69 years	9+10	>VIC average
1449	Confirmed	2022-01-11	Male	19-69 years	7+8	<= VIC average
1450	Confirmed	2022-01-11	Female	70+ years	3+4	<= VIC average
1455	Probable	2022-01-07	Male	19-69 years	3+4	>VIC average
1456	Confirmed	2022-01-12	Female	19-69 years	7+8	>VIC average
1459	Confirmed	2022-01-13	Male	0-18 years	5+6	>VIC average
1460	Probable	2022-01-13	Male	19-69 years	7+8	>VIC average
1461	Probable	2022-01-10	Female	19-69 years	3+4	>VIC average
1462	Confirmed	2022-01-13	Female	19-69 years	7+8	>VIC average
1464	Confirmed	2022-01-07	Female	19-69 years	3+4	>VIC average
1466	Probable	2022-01-12	Female	19-69 years	3+4	>VIC average
1467	Probable	2022-01-13	Male	19-69 years	9+10	>VIC average
1470	Confirmed	2022-01-09	Male	0-18 years	9+10	>VIC average
1471	Probable	2022-01-09	Male	19-69 years	5+6	<= VIC average
1472	Probable	2022-01-08	Male	19-69 years	9+10	<= VIC average
1473	Probable	2022-01-12	Male	0-18 years	1+2	>VIC average
1474	Confirmed	2022-01-10	Male	19-69 years	9+10	>VIC average
1476	Probable	2022-01-09	Male	0-18 years	9+10	>VIC average
1478	Confirmed	2022-01-12	Male	19-69 years	1+2	>VIC average
1479	Confirmed	2022-01-10	Female	19-69 years	9+10	<= VIC average
1480	Probable	2022-01-11	Male	0-18 years	7+8	<= VIC average
1481	Probable	2022-01-12	Female	19-69 years	9+10	<= VIC average
1482	Confirmed	2022-01-07	Female	19-69 years	1+2	>VIC average
1483	Probable	2022-01-08	Female	19-69 years	7+8	<= VIC average
1485	Probable	2022-01-11	Female	19-69 years	7+8	>VIC average
1486	Confirmed	2022-01-12	Female	19-69 years	9+10	>VIC average
1487	Confirmed	2022-01-09	Male	19-69 years	9+10	>VIC average
1488	Probable	2022-01-10	Female	0-18 years	9+10	>VIC average
1490	Confirmed	2022-01-12	Female	19-69 years	3+4	>VIC average
1491	Probable	2022-01-11	Male	19-69 years	9+10	>VIC average
1493	Probable	2022-01-08	Male	19-69 years	9+10	>VIC average
1495	Probable	2022-01-13	Female	19-69 years	5+6	>VIC average
1496	Confirmed	2022-01-08	Female	19-69 years	7+8	<= VIC average
1500	Probable	2022-01-11	Male	0-18 years	5+6	<= VIC average
1501	Confirmed	2022-01-07	Female	19-69 years	9+10	>VIC average
1502	Confirmed	2022-01-07	Male	19-69 years	5+6	>VIC average
1504	Confirmed	2022-01-13	Female	0-18 years	5+6	>VIC average
1505	Confirmed	2022-01-08	Male	19-69 years	5+6	>VIC average
1513	Confirmed	2022-01-09	Female	0-18 years	5+6	>VIC average
1515	Confirmed	2022-01-12	Female	19-69 years	9+10	>VIC average
1516	Confirmed	2022-01-11	Female	19-69 years	3+4	<= VIC average
1517	Confirmed	2022-01-07	Female	0-18 years	1+2	<= VIC average
1519	Confirmed	2022-01-07	Male	19-69 years	9+10	<= VIC average
1522	Probable	2022-01-08	Female	19-69 years	7+8	>VIC average
1523	Confirmed	2022-01-12	Male	19-69 years	5+6	>VIC average
1525	Confirmed	2022-01-08	Male	0-18 years	3+4	>VIC average
1526	Confirmed	2022-01-07	Male	19-69 years	3+4	>VIC average
1527	Confirmed	2022-01-07	Female	19-69 years	5+6	>VIC average
1528	Probable	2022-01-09	Female	19-69 years	1+2	>VIC average
1529	Probable	2022-01-10	Male	19-69 years	7+8	>VIC average
1530	Probable	2022-01-13	Male	19-69 years	1+2	>VIC average
1531	Probable	2022-01-07	Female	19-69 years	7+8	>VIC average
1532	Confirmed	2022-01-07	Male	19-69 years	5+6	>VIC average
1533	Confirmed	2022-01-07	Female	19-69 years	1+2	>VIC average
1534	Confirmed	2022-01-07	Female	19-69 years	7+8	>VIC average
1535	Confirmed	2022-01-12	Female	19-69 years	1+2	>VIC average
1536	Confirmed	2022-01-08	Female	19-69 years	5+6	>VIC average
1537	Confirmed	2022-01-08	Female	19-69 years	1+2	>VIC average
1538	Probable	2022-01-09	Female	19-69 years	1+2	>VIC average
1539	Probable	2022-01-07	Male	0-18 years	9+10	>VIC average
1540	Confirmed	2022-01-07	Female	19-69 years	9+10	>VIC average
1541	Confirmed	2022-01-07	Female	0-18 years	9+10	<= VIC average
1542	Probable	2022-01-09	Female	19-69 years
1543	Confirmed	2022-01-10	Female	0-18 years	1+2	>VIC average
1544	Confirmed	2022-01-08	Female	0-18 years	5+6	>VIC average
1549	Probable	2022-01-11	Male	19-69 years	9+10	>VIC average
1550	Confirmed	2022-01-07	Male	19-69 years	9+10	>VIC average
1551	Confirmed	2022-01-07	Male	0-18 years	1+2	>VIC average
1552	Probable	2022-01-07	Male	0-18 years	7+8	>VIC average
1553	Probable	2022-01-13	Female	19-69 years	5+6	>VIC average
1554	Confirmed	2022-01-07	Female	0-18 years	9+10	<= VIC average
1555	Confirmed	2022-01-07	Male	19-69 years	3+4	>VIC average
1556	Probable	2022-01-07	Female	19-69 years	7+8	>VIC average
1557	Confirmed	2022-01-11	Female	0-18 years	3+4	>VIC average
1558	Confirmed	2022-01-08	Female	19-69 years	1+2	>VIC average
1559	Probable	2022-01-08	Male	19-69 years	1+2	>VIC average
1561	Confirmed	2022-01-11	Female	19-69 years	1+2	>VIC average
1562	Confirmed	2022-01-11	Male	19-69 years	9+10	>VIC average
1563	Confirmed	2022-01-07	Female	19-69 years	3+4	>VIC average
1564	Probable	2022-01-07	Male	19-69 years	9+10	<= VIC average
1566	Probable	2022-01-07	Male	19-69 years	7+8	>VIC average
1567	Confirmed	2022-01-07	Female	19-69 years	3+4	>VIC average
1568	Probable	2022-01-07	Female	19-69 years	7+8	>VIC average
1569	Probable	2022-01-07	Female	19-69 years	5+6	>VIC average
1570	Confirmed	2022-01-07	Female	19-69 years	7+8	>VIC average
1572	Confirmed	2022-01-07	Male	19-69 years	7+8	<= VIC average
1573	Confirmed	2022-01-07	Female	19-69 years	3+4	>VIC average
1574	Probable	2022-01-07	Male	19-69 years	9+10	>VIC average
1575	Probable	2022-01-07	Female	19-69 years	9+10	>VIC average
1576	Confirmed	2022-01-07	Female	19-69 years	1+2	>VIC average
1578	Confirmed	2022-01-07	Male	19-69 years	9+10	>VIC average
1579	Probable	2022-01-07	Female	19-69 years	7+8	>VIC average
1580	Probable	2022-01-07	Male	19-69 years	9+10	>VIC average
1581	Confirmed	2022-01-07	Female	0-18 years	1+2	>VIC average
1583	Probable	2022-01-09	Male	19-69 years	9+10	>VIC average
1584	Probable	2022-01-07	Female	19-69 years	9+10	>VIC average
1585	Confirmed	2022-01-07	Female	0-18 years	9+10	<= VIC average
1586	Confirmed	2022-01-13	Female	19-69 years	9+10	>VIC average
1587	Probable	2022-01-07	Female	19-69 years	3+4	>VIC average
1588	Probable	2022-01-07	Male	0-18 years	7+8	<= VIC average
1589	Probable	2022-01-07	Female	19-69 years	9+10	>VIC average
1591	Probable	2022-01-11	Female	0-18 years	9+10	>VIC average
1592	Confirmed	2022-01-08	Male	19-69 years	9+10	>VIC average
1593	Confirmed	2022-01-07	Male	0-18 years	5+6	<= VIC average
1594	Probable	2022-01-12	Male	19-69 years	3+4	>VIC average
1595	Confirmed	2022-01-08	Female	0-18 years	1+2	>VIC average
1596	Probable	2022-01-12	Male	0-18 years	1+2	>VIC average
1597	Probable	2022-01-12	Male	19-69 years	9+10	>VIC average
1598	Confirmed	2022-01-08	Male	19-69 years	7+8	<= VIC average
1601	Confirmed	2022-01-13	Female	0-18 years	5+6	<= VIC average
1602	Confirmed	2022-01-10	Female	19-69 years	7+8	>VIC average
1603	Probable	2022-01-08	Female	19-69 years	1+2	<= VIC average
1604	Confirmed	2022-01-11	Female	19-69 years	5+6	>VIC average
1605	Confirmed	2022-01-07	Female	19-69 years	1+2	>VIC average
1606	Confirmed	2022-01-07	Female	19-69 years	1+2	>VIC average
1608	Confirmed	2022-01-07	Female	0-18 years	9+10	<= VIC average
1609	Confirmed	2022-01-08	Male	0-18 years	3+4	<= VIC average
1610	Probable	2022-01-11	Male	19-69 years	3+4	>VIC average
1611	Confirmed	2022-01-08	Female	19-69 years	9+10	>VIC average
1613	Confirmed	2022-01-07	Male	19-69 years	3+4	>VIC average
1614	Confirmed	2022-01-10	Female	19-69 years	7+8	<= VIC average
1616	Probable	2022-01-07	Female	19-69 years	5+6	>VIC average
1617	Probable	2022-01-07	Male	19-69 years	5+6	>VIC average
1618	Confirmed	2022-01-08	Female	19-69 years	7+8	<= VIC average
1619	Confirmed	2022-01-10	Female	19-69 years	9+10	<= VIC average
1620	Confirmed	2022-01-08	Female	19-69 years	9+10	<= VIC average
1621	Confirmed	2022-01-08	Female	19-69 years	3+4	<= VIC average
1622	Confirmed	2022-01-07	Female	19-69 years	9+10	>VIC average
1623	Confirmed	2022-01-07	Female	19-69 years	7+8	>VIC average
1624	Confirmed	2022-01-07	Female	19-69 years	7+8	<= VIC average
1626	Confirmed	2022-01-07	Female	19-69 years	3+4	<= VIC average
1628	Confirmed	2022-01-10	Female	0-18 years	9+10	>VIC average
1629	Probable	2022-01-13	Male	0-18 years	9+10	>VIC average
1630	Confirmed	2022-01-10	Female	19-69 years	7+8	>VIC average
1631	Confirmed	2022-01-08	Female	19-69 years	5+6	>VIC average
1632	Probable	2022-01-07	Female	19-69 years	9+10	<= VIC average
1633	Probable	2022-01-11	Male	0-18 years	9+10	>VIC average
1634	Confirmed	2022-01-13	Female	0-18 years	7+8	<= VIC average
1635	Confirmed	2022-01-07	Female	19-69 years	9+10	<= VIC average
1636	Confirmed	2022-01-08	Male	19-69 years	9+10	<= VIC average
1638	Confirmed	2022-01-07	Not stated	19-69 years	9+10	<= VIC average
1640	Confirmed	2022-01-07	Male	19-69 years	9+10	>VIC average
1641	Confirmed	2022-01-07	Male	19-69 years	1+2	<= VIC average
1642	Probable	2022-01-07	Female	19-69 years	3+4	>VIC average
1643	Confirmed	2022-01-07	Female	19-69 years	5+6	>VIC average
1644	Confirmed	2022-01-07	Male	19-69 years	9+10	>VIC average
1645	Confirmed	2022-01-12	Female	0-18 years	1+2	>VIC average
1646	Confirmed	2022-01-08	Male	0-18 years	1+2	>VIC average
1647	Probable	2022-01-09	Female	19-69 years	7+8	<= VIC average
1648	Confirmed	2022-01-10	Male	0-18 years	1+2	>VIC average
1649	Confirmed	2022-01-07	Male	19-69 years	1+2	>VIC average
1650	Confirmed	2022-01-12	Male	0-18 years	3+4	>VIC average
1651	Confirmed	2022-01-10	Male	0-18 years	3+4	>VIC average
1652	Confirmed	2022-01-08	Female	0-18 years	5+6	>VIC average
1653	Probable	2022-01-07	Female	19-69 years	9+10	<= VIC average
1655	Confirmed	2022-01-12	Male	0-18 years	1+2	>VIC average
1656	Confirmed	2022-01-12	Female	0-18 years	5+6	>VIC average
1657	Probable	2022-01-08	Male	19-69 years	5+6	>VIC average
1658	Confirmed	2022-01-12	Male	0-18 years	5+6	>VIC average
1659	Confirmed	2022-01-12	Male	19-69 years	5+6	>VIC average
1660	Probable	2022-01-07	Female	19-69 years	5+6	>VIC average
1661	Confirmed	2022-01-07	Male	19-69 years	9+10	>VIC average
1662	Probable	2022-01-11	Male	19-69 years	9+10	>VIC average
1663	Confirmed	2022-01-09	Male	19-69 years	7+8	<= VIC average
1664	Confirmed	2022-01-09	Male	19-69 years	7+8	<= VIC average
1665	Probable	2022-01-27	Male	0-18 years	9+10	>VIC average
1666	Confirmed	2022-01-13	Female	19-69 years	5+6	<= VIC average
1667	Confirmed	2022-01-09	Male	0-18 years	3+4	>VIC average
1668	Confirmed	2022-01-09	Female	19-69 years	5+6	>VIC average
1669	Confirmed	2022-01-13	Female	0-18 years	5+6	<= VIC average
1670	Probable	2022-01-10	Female	19-69 years	7+8	>VIC average
1671	Confirmed	2022-01-07	Female	19-69 years	3+4	>VIC average
1672	Confirmed	2022-01-13	Male	19-69 years	5+6	<= VIC average
1673	Confirmed	2022-01-12	Female	70+ years	9+10	>VIC average
1674	Confirmed	2022-01-07	Female	19-69 years	1+2	>VIC average
1675	Confirmed	2022-01-07	Female	19-69 years	9+10	>VIC average
1676	Confirmed	2022-01-12	Female	19-69 years	9+10	>VIC average
1677	Confirmed	2022-01-07	Female	19-69 years	7+8	>VIC average
1678	Probable	2022-01-08	Male	0-18 years	5+6	>VIC average
1679	Confirmed	2022-01-07	Male	19-69 years	7+8	>VIC average
1680	Probable	2022-01-08	Male	19-69 years	5+6	>VIC average
1682	Probable	2022-01-07	Male	19-69 years	9+10	<= VIC average
1683	Confirmed	2022-01-07	Male	19-69 years	3+4	>VIC average
1684	Probable	2022-01-07	Female	0-18 years	7+8	<= VIC average
1685	Confirmed	2022-01-10	Female	19-69 years	7+8	<= VIC average
1687	Confirmed	2022-01-07	Male	19-69 years	1+2	>VIC average
1688	Confirmed	2022-01-07	Male	0-18 years	3+4	>VIC average
1689	Confirmed	2022-01-07	Female	0-18 years	9+10	>VIC average
1690	Probable	2022-01-07	Male	19-69 years	5+6	>VIC average
1691	Probable	2022-01-08	Female	0-18 years	7+8	>VIC average
1692	Confirmed	2022-01-10	Female	19-69 years	5+6	>VIC average
1693	Confirmed	2022-01-10	Female	19-69 years	5+6	>VIC average
1694	Probable	2022-01-08	Male	19-69 years	7+8	>VIC average
1695	Confirmed	2022-01-07	Female	19-69 years	7+8	>VIC average
1696	Confirmed	2022-01-09	Male	19-69 years	7+8	<= VIC average
1697	Probable	2022-01-08	Female	19-69 years	9+10	<= VIC average
1698	Confirmed	2022-01-08	Female	19-69 years	7+8	<= VIC average
1699	Confirmed	2022-01-08	Male	19-69 years	3+4	>VIC average
1701	Probable	2022-01-13	Male	19-69 years	3+4	>VIC average
1702	Probable	2022-01-08	Female	0-18 years	9+10	<= VIC average
1703	Confirmed	2022-01-07	Male	19-69 years	1+2	>VIC average
1704	Confirmed	2022-01-08	Male	19-69 years	1+2	>VIC average
1705	Confirmed	2022-01-07	Female	0-18 years	9+10	<= VIC average
1706	Probable	2022-01-08	Female	19-69 years	9+10	<= VIC average
1707	Probable	2022-01-07	Male	19-69 years	7+8	<= VIC average
1708	Probable	2022-01-09	Female	0-18 years	9+10	>VIC average
1709	Confirmed	2022-01-07	Female	19-69 years	1+2	>VIC average
1710	Confirmed	2022-01-08	Female	19-69 years	9+10	>VIC average
1711	Probable	2022-01-07	Female	19-69 years	9+10	<= VIC average
1712	Confirmed	2022-01-07	Male	19-69 years	5+6	>VIC average
1713	Confirmed	2022-01-07	Male	19-69 years	5+6	<= VIC average
1714	Confirmed	2022-01-07	Female	19-69 years	5+6	>VIC average
1715	Probable	2022-01-07	Male	19-69 years	7+8	<= VIC average
1716	Confirmed	2022-01-07	Male	19-69 years	9+10	>VIC average
1717	Confirmed	2022-01-07	Female	19-69 years	7+8	>VIC average
1718	Confirmed	2022-01-07	Male	19-69 years	9+10	<= VIC average
1719	Probable	2022-01-10	Female	19-69 years	1+2	<= VIC average
1720	Probable	2022-01-10	Female	0-18 years	5+6	<= VIC average
1721	Confirmed	2022-01-12	Male	19-69 years	5+6	>VIC average
1722	Confirmed	2022-01-08	Male	19-69 years	7+8	<= VIC average
1723	Confirmed	2022-01-12	Female	19-69 years	9+10	>VIC average
1724	Confirmed	2022-01-07	Female	19-69 years	3+4	<= VIC average
1725	Probable	2022-01-11	Male	19-69 years	7+8	>VIC average
1726	Probable	2022-01-07	Male	0-18 years	9+10	<= VIC average
1727	Probable	2022-01-11	Female	0-18 years	5+6	>VIC average
1728	Probable	2022-01-13	Female	19-69 years	7+8	>VIC average
1729	Probable	2022-01-07	Male	19-69 years	7+8	>VIC average
1730	Confirmed	2022-01-08	Male	19-69 years	9+10	<= VIC average
1731	Confirmed	2022-01-13	Female	19-69 years	9+10	<= VIC average
1732	Probable	2022-01-11	Male	19-69 years	9+10	>VIC average
1733	Confirmed	2022-01-07	Female	19-69 years	7+8	>VIC average
1735	Probable	2022-01-08	Male	0-18 years	9+10	<= VIC average
1736	Probable	2022-01-07	Female	0-18 years	9+10	<= VIC average
1737	Probable	2022-01-11	Female	19-69 years	7+8	<= VIC average
1738	Confirmed	2022-01-09	Female	19-69 years	9+10	>VIC average
1739	Probable	2022-01-07	Male	0-18 years	9+10	<= VIC average
1741	Probable	2022-01-11	Female	19-69 years	7+8	>VIC average
1742	Confirmed	2022-01-11	Female	19-69 years	9+10	>VIC average
1743	Probable	2022-01-07	Male	0-18 years	9+10	>VIC average
1745	Confirmed	2022-01-09	Female	0-18 years	9+10	<= VIC average
1748	Confirmed	2022-01-12	Male	19-69 years	9+10	<= VIC average
1749	Confirmed	2022-01-08	Male	19-69 years	5+6	>VIC average
1750	Confirmed	2022-01-09	Male	19-69 years	1+2	>VIC average
1751	Confirmed	2022-01-07	Female	19-69 years	3+4	>VIC average
1753	Confirmed	2022-01-09	Female	19-69 years	5+6	>VIC average
1754	Confirmed	2022-01-11	Female	19-69 years	9+10	>VIC average
1756	Confirmed	2022-01-10	Female	19-69 years	5+6	>VIC average
1757	Confirmed	2022-01-12	Male	19-69 years	5+6	>VIC average
1758	Probable	2022-01-07	Female	19-69 years	7+8	>VIC average
1759	Probable	2022-01-10	Male	19-69 years	7+8	>VIC average
1760	Confirmed	2022-01-12	Female	19-69 years	1+2	>VIC average
1762	Probable	2022-01-08	Female	19-69 years	7+8	>VIC average
1763	Probable	2022-01-11	Male	19-69 years	3+4	<= VIC average
1764	Confirmed	2022-01-09	Male	19-69 years	9+10	>VIC average
1765	Probable	2022-01-12	Female	19-69 years	7+8	>VIC average
1766	Confirmed	2022-01-11	Male	0-18 years	7+8	>VIC average
1767	Probable	2022-01-08	Female	19-69 years	5+6	>VIC average
1769	Probable	2022-01-13	Male	19-69 years	9+10	>VIC average
1772	Confirmed	2022-01-11	Male	0-18 years	5+6	<= VIC average
1773	Confirmed	2022-01-09	Female	19-69 years	9+10	>VIC average
1774	Confirmed	2022-01-08	Male	19-69 years	5+6	>VIC average
1776	Probable	2022-01-08	Female	19-69 years	1+2	>VIC average
1777	Probable	2022-01-11	Male	19-69 years	7+8	>VIC average
1778	Probable	2022-01-07	Female	19-69 years	1+2	>VIC average
1779	Confirmed	2022-01-09	Female	0-18 years	9+10	>VIC average
1780	Confirmed	2022-01-07	Male	19-69 years	9+10	>VIC average
1781	Confirmed	2022-01-07	Male	19-69 years	9+10	>VIC average
1782	Confirmed	2022-01-09	Female	19-69 years	9+10	>VIC average
1784	Confirmed	2022-01-07	Female	19-69 years	7+8	>VIC average
1785	Probable	2022-01-07	Male	70+ years	1+2	>VIC average
1786	Probable	2022-01-11	Female	19-69 years	7+8	>VIC average
1788	Confirmed	2022-01-08	Female	19-69 years	5+6	<= VIC average
1789	Probable	2022-01-10	Male	19-69 years	7+8	<= VIC average
1791	Confirmed	2022-01-10	Male	70+ years	1+2	>VIC average
1792	Probable	2022-01-08	Female	0-18 years	9+10	>VIC average
1793	Confirmed	2022-01-12	Female	19-69 years	7+8	<= VIC average
1794	Probable	2022-01-12	Female	19-69 years	7+8	>VIC average
1795	Probable	2022-01-08	Male	19-69 years	9+10	<= VIC average
1797	Probable	2022-01-09	Female	0-18 years	5+6	>VIC average
1798	Probable	2022-01-08	Male	0-18 years	7+8	<= VIC average
1800	Confirmed	2022-01-10	Female	19-69 years	9+10	>VIC average
1801	Confirmed	2022-01-12	Male	19-69 years	5+6	>VIC average
1802	Probable	2022-01-09	Male	19-69 years	7+8	<= VIC average
1803	Probable	2022-01-12	Female	19-69 years	9+10	>VIC average
1805	Confirmed	2022-01-07	Male	19-69 years	3+4	<= VIC average
1806	Probable	2022-01-07	Female	0-18 years	9+10	>VIC average
1807	Confirmed	2022-01-09	Female	19-69 years	7+8	<= VIC average
1808	Probable	2022-01-12	Female	0-18 years	9+10	>VIC average
1809	Confirmed	2022-01-07	Female	19-69 years	3+4	>VIC average
1812	Probable	2022-01-07	Male	19-69 years	5+6	>VIC average
1814	Confirmed	2022-01-13	Female	19-69 years	5+6	>VIC average
1816	Probable	2022-01-11	Male	19-69 years	9+10	<= VIC average
1817	Probable	2022-01-09	Female	19-69 years	9+10	>VIC average
1819	Probable	2022-01-07	Female	19-69 years	9+10	>VIC average
1820	Confirmed	2022-01-08	Male	19-69 years	7+8	<= VIC average
1821	Probable	2022-01-07	Female	19-69 years	9+10	>VIC average
1823	Confirmed	2022-01-07	Male	0-18 years	9+10	>VIC average
1825	Confirmed	2022-01-11	Female	19-69 years	7+8	>VIC average
1826	Confirmed	2022-01-12	Female	19-69 years	7+8	>VIC average
1827	Probable	2022-01-09	Female	19-69 years	9+10	<= VIC average
1828	Probable	2022-01-08	Female	19-69 years	7+8	>VIC average
1829	Probable	2022-01-12	Female	19-69 years	9+10	<= VIC average
1830	Confirmed	2022-01-13	Male	19-69 years	7+8	<= VIC average
1831	Confirmed	2022-01-10	Female	70+ years	5+6	>VIC average
1833	Confirmed	2022-01-07	Female	19-69 years	3+4	>VIC average
1834	Confirmed	2022-01-07	Male	19-69 years	5+6	<= VIC average
1835	Probable	2022-01-13	Male	19-69 years	3+4	>VIC average
1836	Confirmed	2022-01-08	Male	19-69 years	7+8	>VIC average
1837	Probable	2022-01-07	Male	19-69 years	9+10	<= VIC average
1839	Probable	2022-01-11	Female	19-69 years	7+8	>VIC average
1840	Probable	2022-01-12	Male	19-69 years	1+2	>VIC average
1841	Confirmed	2022-01-09	Male	19-69 years	9+10	>VIC average
1842	Confirmed	2022-01-07	Male	19-69 years	1+2	>VIC average
1844	Confirmed	2022-01-11	Female	19-69 years	3+4	>VIC average
1845	Confirmed	2022-01-09	Female	19-69 years	9+10	<= VIC average
1846	Probable	2022-01-07	Male	19-69 years	7+8	>VIC average
1847	Probable	2022-01-12	Male	19-69 years	5+6	>VIC average
1849	Probable	2022-01-12	Male	19-69 years	7+8	>VIC average
1850	Confirmed	2022-01-07	Female	19-69 years	1+2	>VIC average
1851	Confirmed	2022-01-12	Male	19-69 years	7+8	>VIC average
1853	Confirmed	2022-01-13	Male	19-69 years	9+10	<= VIC average
1854	Probable	2022-01-09	Female	19-69 years	9+10	<= VIC average
1855	Confirmed	2022-01-11	Female	19-69 years	5+6	>VIC average
1856	Confirmed	2022-01-10	Male	19-69 years	1+2	>VIC average
1857	Confirmed	2022-01-10	Female	70+ years	5+6	>VIC average
1858	Confirmed	2022-01-09	Male	19-69 years	1+2	>VIC average
1859	Probable	2022-01-10	Male	0-18 years	1+2	>VIC average
1860	Confirmed	2022-01-08	Female	19-69 years	9+10	>VIC average
1863	Confirmed	2022-01-08	Male	19-69 years	1+2	>VIC average
1864	Confirmed	2022-01-07	Male	19-69 years	9+10	<= VIC average
1866	Confirmed	2022-01-10	Female	19-69 years	7+8	>VIC average
1868	Confirmed	2022-01-10	Female	70+ years	5+6	>VIC average
1869	Probable	2022-01-12	Female	19-69 years	5+6	>VIC average
1870	Probable	2022-01-08	Female	0-18 years	7+8	<= VIC average
1871	Confirmed	2022-01-09	Female	19-69 years	9+10	<= VIC average
1872	Probable	2022-01-09	Female	19-69 years	7+8	>VIC average
1873	Confirmed	2022-01-08	Female	19-69 years	9+10	>VIC average
1874	Probable	2022-01-29	Female	19-69 years	7+8	>VIC average
1875	Probable	2022-01-17	Male	19-69 years	5+6	>VIC average
1876	Confirmed	2022-01-14	Male	70+ years	5+6	>VIC average
1877	Confirmed	2022-01-23	Female	19-69 years	9+10	<= VIC average
1878	Confirmed	2022-01-07	Male	19-69 years	5+6	>VIC average
1879	Probable	2022-01-30	Male	0-18 years	9+10	<= VIC average
1880	Confirmed	2022-01-07	Male	19-69 years	3+4	>VIC average
1881	Confirmed	2022-01-07	Female	19-69 years	9+10	<= VIC average
1882	Probable	2022-01-15	Male	19-69 years	9+10	<= VIC average
1883	Confirmed	2022-01-13	Male	70+ years	7+8	>VIC average
1884	Confirmed	2022-01-09	Female	19-69 years	3+4	>VIC average
1885	Probable	2022-01-10	Female	19-69 years	9+10	>VIC average
1886	Probable	2022-01-23	Male	19-69 years	7+8	<= VIC average
1887	Confirmed	2022-01-13	Female	19-69 years	9+10	>VIC average
1888	Confirmed	2022-01-15	Female	19-69 years	3+4	>VIC average
1889	Confirmed	2022-01-18	Female	19-69 years	7+8	>VIC average
1890	Confirmed	2022-01-08	Male	19-69 years	5+6	>VIC average
1891	Probable	2022-01-09	Female	0-18 years	9+10	>VIC average
1892	Confirmed	2022-01-07	Male	0-18 years	7+8	>VIC average
1893	Probable	2022-01-08	Female	19-69 years	5+6	>VIC average
1894	Confirmed	2022-01-08	Male	0-18 years	5+6	>VIC average
1895	Confirmed	2022-01-07	Male	0-18 years	9+10	<= VIC average
1896	Confirmed	2022-01-10	Male	19-69 years	5+6	>VIC average
1899	Confirmed	2022-01-08	Male	19-69 years	5+6	>VIC average
1900	Confirmed	2022-01-07	Male	19-69 years	3+4	>VIC average
1901	Confirmed	2022-01-13	Female	19-69 years	3+4	>VIC average
1902	Confirmed	2022-01-08	Male	19-69 years	1+2	>VIC average
1903	Confirmed	2022-01-07	Male	19-69 years	7+8	>VIC average
1904	Probable	2022-01-07	Female	19-69 years	3+4	<= VIC average
1905	Confirmed	2022-01-07	Male	0-18 years	3+4	>VIC average
1906	Confirmed	2022-01-07	Female	19-69 years	5+6	<= VIC average
1907	Probable	2022-01-08	Male	19-69 years	9+10	>VIC average
1908	Confirmed	2022-01-08	Female	19-69 years	3+4	>VIC average
1909	Confirmed	2022-01-08	Male	19-69 years	3+4	>VIC average
1910	Confirmed	2022-01-07	Female	19-69 years	9+10	>VIC average
1911	Confirmed	2022-01-07	Female	19-69 years	5+6	>VIC average
1912	Confirmed	2022-01-07	Male	19-69 years	3+4	<= VIC average
1913	Probable	2022-01-13	Male	19-69 years	9+10	>VIC average
1914	Confirmed	2022-01-07	Female	19-69 years	9+10	<= VIC average
1915	Confirmed	2022-01-08	Male	19-69 years	9+10	<= VIC average
1916	Probable	2022-01-07	Male	0-18 years	7+8	>VIC average
1917	Confirmed	2022-01-07	Female	19-69 years	7+8	>VIC average
1918	Probable	2022-01-07	Female	19-69 years	9+10	>VIC average
1919	Confirmed	2022-01-08	Female	19-69 years	5+6	<= VIC average
1920	Confirmed	2022-01-11	Female	19-69 years	3+4	>VIC average
1921	Confirmed	2022-01-08	Male	19-69 years	7+8	>VIC average
1922	Confirmed	2022-01-07	Male	19-69 years	9+10	>VIC average
1924	Confirmed	2022-01-08	Female	19-69 years	1+2	>VIC average
1926	Probable	2022-01-07	Male	19-69 years	7+8	<= VIC average
1927	Probable	2022-01-08	Female	19-69 years	7+8	<= VIC average
1928	Probable	2022-01-07	Female	19-69 years	7+8	>VIC average
1929	Confirmed	2022-01-07	Male	0-18 years	1+2	>VIC average
1930	Probable	2022-01-07	Male	19-69 years	5+6	>VIC average
1931	Confirmed	2022-01-08	Female	19-69 years	1+2	>VIC average
1934	Confirmed	2022-01-07	Male	19-69 years	3+4	<= VIC average
1935	Confirmed	2022-01-07	Male	70+ years	7+8	>VIC average
1936	Probable	2022-01-08	Female	19-69 years	5+6	<= VIC average
1937	Probable	2022-01-07	Male	19-69 years	7+8	>VIC average
1938	Probable	2022-01-09	Male	19-69 years	9+10	>VIC average
1939	Confirmed	2022-01-07	Female	19-69 years	1+2	>VIC average
1941	Probable	2022-01-07	Female	19-69 years	5+6	>VIC average
1943	Probable	2022-01-10	Male	19-69 years	7+8	<= VIC average
1944	Probable	2022-01-10	Male	0-18 years	1+2	>VIC average
1945	Probable	2022-01-09	Female	0-18 years	9+10	<= VIC average
1946	Confirmed	2022-01-09	Male	19-69 years	7+8	<= VIC average
1947	Confirmed	2022-01-11	Female	19-69 years	1+2	>VIC average
1948	Confirmed	2022-01-10	Male	19-69 years	9+10	<= VIC average
1949	Confirmed	2022-01-07	Male	19-69 years	7+8	>VIC average
1950	Confirmed	2022-01-09	Female	19-69 years	7+8	>VIC average
1951	Confirmed	2022-01-07	Female	19-69 years	9+10	>VIC average
1953	Probable	2022-01-07	Male	19-69 years	3+4	>VIC average
1954	Probable	2022-01-09	Female	19-69 years	7+8	<= VIC average
1955	Probable	2022-01-07	Male	0-18 years	7+8	<= VIC average
1956	Confirmed	2022-01-12	Female	19-69 years	7+8	>VIC average
1957	Confirmed	2022-01-07	Male	0-18 years	3+4	>VIC average
1958	Probable	2022-01-10	Female	19-69 years	7+8	>VIC average
1959	Confirmed	2022-01-08	Male	19-69 years	7+8	>VIC average
1960	Confirmed	2022-01-12	Female	19-69 years	9+10	>VIC average
1963	Probable	2022-01-10	Female	19-69 years	9+10	<= VIC average
1964	Probable	2022-01-07	Male	19-69 years	7+8	>VIC average
1965	Confirmed	2022-01-07	Female	19-69 years	9+10	>VIC average
1966	Confirmed	2022-01-11	Female	19-69 years	5+6	>VIC average
1967	Probable	2022-01-09	Male	19-69 years	1+2	>VIC average
1969	Confirmed	2022-01-12	Female	0-18 years	1+2	>VIC average
1971	Confirmed	2022-01-12	Female	19-69 years	7+8	>VIC average
1973	Probable	2022-01-09	Male	19-69 years	9+10	>VIC average
1974	Probable	2022-01-13	Female	19-69 years	5+6	<= VIC average
1975	Confirmed	2022-01-11	Female	19-69 years	3+4	>VIC average
1976	Probable	2022-01-12	Female	0-18 years	7+8	<= VIC average
1977	Confirmed	2022-01-09	Female	19-69 years	5+6	>VIC average
1978	Confirmed	2022-01-07	Female	19-69 years	9+10	>VIC average
1979	Probable	2022-01-07	Female	19-69 years	1+2	>VIC average
1980	Probable	2022-01-08	Male	19-69 years	9+10	<= VIC average
1981	Probable	2022-01-07	Male	19-69 years	7+8	>VIC average
1982	Probable	2022-01-07	Male	0-18 years	9+10	<= VIC average
1983	Confirmed	2022-01-08	Male	0-18 years	7+8	<= VIC average
1984	Probable	2022-01-11	Male	0-18 years	7+8	<= VIC average
1985	Probable	2022-01-07	Female	0-18 years	9+10	<= VIC average
1986	Confirmed	2022-01-07	Female	19-69 years	5+6	>VIC average
1987	Probable	2022-01-07	Female	19-69 years	7+8	>VIC average
1988	Probable	2022-01-10	Male	0-18 years	3+4	<= VIC average
1989	Confirmed	2022-01-11	Female	19-69 years	1+2	>VIC average
1990	Confirmed	2022-01-10	Male	19-69 years	9+10	<= VIC average
1991	Confirmed	2022-01-10	Male	0-18 years	5+6	>VIC average
1992	Confirmed	2022-01-07	Female	19-69 years	5+6	>VIC average
1993	Confirmed	2022-01-09	Male	0-18 years	9+10	>VIC average
1994	Probable	2022-01-11	Male	19-69 years	7+8	>VIC average
1995	Probable	2022-01-07	Female	0-18 years	9+10	>VIC average
1996	Confirmed	2022-01-07	Male	19-69 years	9+10	>VIC average
1997	Confirmed	2022-01-13	Female	19-69 years	7+8	>VIC average
1998	Confirmed	2022-01-11	Female	0-18 years	1+2	>VIC average
1999	Probable	2022-01-08	Male	19-69 years	9+10	>VIC average
2000	Probable	2022-01-07	Female	0-18 years	5+6	>VIC average
2001	Confirmed	2022-01-07	Female	19-69 years	1+2	>VIC average
2002	Confirmed	2022-01-07	Female	19-69 years	5+6	>VIC average
2005	Confirmed	2022-01-07	Male	19-69 years	7+8	>VIC average
2006	Probable	2022-01-08	Female	19-69 years	7+8	<= VIC average
2007	Probable	2022-01-07	Male	19-69 years	1+2	<= VIC average
2008	Probable	2022-01-07	Female	19-69 years	1+2	>VIC average
2009	Confirmed	2022-01-07	Male	19-69 years	7+8	<= VIC average
2010	Probable	2022-01-07	Male	19-69 years	9+10	>VIC average
2012	Probable	2022-01-08	Female	19-69 years	9+10	<= VIC average
2013	Probable	2022-01-30	Female	0-18 years	7+8	>VIC average
2014	Confirmed	2022-01-11	Female	19-69 years	9+10	<= VIC average
2015	Confirmed	2022-01-08	Male	19-69 years	9+10	<= VIC average
2016	Probable	2022-01-09	Female	19-69 years	3+4	>VIC average
2017	Probable	2022-01-07	Male	19-69 years	7+8	<= VIC average
2018	Confirmed	2022-01-07	Female	19-69 years	7+8	>VIC average
2019	Probable	2022-01-08	Male	0-18 years	9+10	>VIC average
2020	Confirmed	2022-01-08	Female	19-69 years	1+2	>VIC average
2021	Probable	2022-01-07	Male	19-69 years	7+8	>VIC average
2022	Probable	2022-01-08	Male	0-18 years	7+8	<= VIC average
2023	Probable	2022-01-08	Male	19-69 years	9+10	>VIC average
2024	Probable	2022-01-10	Female	0-18 years	3+4	>VIC average
2027	Probable	2022-01-08	Female	0-18 years	9+10	<= VIC average
2028	Confirmed	2022-01-07	Male	19-69 years	3+4	>VIC average
2029	Confirmed	2022-01-09	Male	19-69 years	9+10	>VIC average
2030	Confirmed	2022-01-08	Male	0-18 years	9+10	>VIC average
2032	Probable	2022-01-08	Male	19-69 years	5+6	>VIC average
2033	Confirmed	2022-01-08	Male	19-69 years	5+6	>VIC average
2034	Confirmed	2022-01-08	Male	19-69 years	7+8	>VIC average
2035	Confirmed	2022-01-09	Female	19-69 years	3+4	>VIC average
2036	Probable	2022-01-08	Female	19-69 years	3+4	>VIC average
2037	Confirmed	2022-01-07	Female	19-69 years	9+10	>VIC average
2038	Probable	2022-01-07	Male	19-69 years	9+10	<= VIC average
2039	Confirmed	2022-01-07	Female	19-69 years	1+2	>VIC average
2040	Confirmed	2022-01-07	Male	19-69 years	9+10	>VIC average
2041	Confirmed	2022-01-08	Female	19-69 years	1+2	>VIC average
2042	Confirmed	2022-01-08	Female	19-69 years	3+4	>VIC average
2043	Probable	2022-01-07	Female	19-69 years	9+10	<= VIC average
2044	Probable	2022-01-08	Male	19-69 years	9+10	>VIC average
2045	Probable	2022-01-10	Male	19-69 years	3+4	>VIC average
2046	Probable	2022-01-09	Female	19-69 years	9+10	>VIC average
2047	Confirmed	2022-01-07	Male	19-69 years	5+6	>VIC average
2048	Probable	2022-01-09	Male	19-69 years	9+10	>VIC average
2050	Confirmed	2022-01-08	Female	19-69 years	5+6	>VIC average
2051	Probable	2022-01-12	Female	0-18 years	9+10	>VIC average
2053	Confirmed	2022-01-08	Female	0-18 years	7+8	>VIC average
2055	Confirmed	2022-01-07	Female	19-69 years	9+10	>VIC average
2056	Confirmed	2022-01-08	Female	19-69 years	5+6	<= VIC average
2057	Probable	2022-01-08	Female	19-69 years	5+6	>VIC average
2058	Confirmed	2022-01-08	Male	19-69 years	5+6	>VIC average
2059	Confirmed	2022-01-08	Male	19-69 years	3+4	>VIC average
2060	Confirmed	2022-01-07	Female	19-69 years	9+10	>VIC average
2061	Confirmed	2022-01-09	Female	19-69 years	5+6	>VIC average
2062	Confirmed	2022-01-09	Male	19-69 years	9+10	<= VIC average
2064	Probable	2022-01-07	Female	19-69 years	7+8	<= VIC average
2065	Confirmed	2022-01-08	Female	19-69 years	5+6	>VIC average
2066	Confirmed	2022-01-09	Male	19-69 years	7+8	>VIC average
2067	Confirmed	2022-01-09	Female	19-69 years	7+8	<= VIC average
2068	Probable	2022-01-07	Male	19-69 years	5+6	>VIC average
2069	Confirmed	2022-01-08	Female	19-69 years	1+2	>VIC average
2070	Confirmed	2022-01-07	Male	19-69 years	7+8	<= VIC average
2072	Probable	2022-01-08	Male	19-69 years	7+8	>VIC average
2073	Confirmed	2022-01-08	Male	19-69 years	5+6	>VIC average
2075	Confirmed	2022-01-09	Male	19-69 years	7+8	<= VIC average
2076	Confirmed	2022-01-09	Male	0-18 years	7+8	>VIC average
2077	Probable	2022-01-07	Female	19-69 years	5+6	>VIC average
2078	Confirmed	2022-01-07	Male	19-69 years	7+8	<= VIC average
2079	Confirmed	2022-01-08	Male	19-69 years	1+2	>VIC average
2080	Confirmed	2022-01-09	Female	0-18 years	9+10	>VIC average
2081	Confirmed	2022-01-08	Female	19-69 years	9+10	<= VIC average
2082	Confirmed	2022-01-09	Female	19-69 years	9+10	>VIC average
2083	Confirmed	2022-01-13	Male	19-69 years	5+6	>VIC average
2084	Confirmed	2022-01-11	Female	19-69 years	5+6	>VIC average
2085	Probable	2022-01-12	Male	19-69 years	9+10	>VIC average
2086	Confirmed	2022-01-13	Male	19-69 years	1+2	>VIC average
2087	Confirmed	2022-01-10	Male	19-69 years	1+2	>VIC average
2091	Confirmed	2022-01-09	Male	19-69 years	7+8	>VIC average
2092	Probable	2022-01-12	Female	19-69 years	5+6	<= VIC average
2093	Confirmed	2022-01-09	Female	19-69 years	7+8	>VIC average
2095	Probable	2022-01-12	Female	0-18 years	5+6	<= VIC average
2096	Probable	2022-01-13	Female	19-69 years	9+10	<= VIC average
2097	Confirmed	2022-01-07	Female	19-69 years	5+6	>VIC average
2098	Confirmed	2022-01-13	Male	19-69 years	7+8	>VIC average
2099	Confirmed	2022-01-09	Male	19-69 years	1+2	<= VIC average
2100	Confirmed	2022-01-07	Female	19-69 years	9+10	<= VIC average
2101	Probable	2022-01-07	Male	19-69 years	5+6	<= VIC average
2102	Confirmed	2022-01-13	Male	19-69 years	9+10	>VIC average
2103	Confirmed	2022-01-08	Female	19-69 years	5+6	>VIC average
2104	Probable	2022-01-12	Male	19-69 years	5+6	>VIC average
2105	Confirmed	2022-01-12	Male	19-69 years	3+4	<= VIC average
2106	Confirmed	2022-01-10	Female	19-69 years	5+6	>VIC average
2107	Confirmed	2022-01-07	Male	19-69 years	9+10	>VIC average
2108	Confirmed	2022-01-07	Male	19-69 years	5+6	>VIC average
2112	Probable	2022-01-12	Male	19-69 years	5+6	>VIC average
2113	Probable	2022-01-10	Male	19-69 years	9+10	<= VIC average
2114	Probable	2022-01-07	Female	19-69 years	5+6	>VIC average
2115	Probable	2022-01-13	Female	19-69 years	9+10	<= VIC average
2116	Confirmed	2022-01-07	Female	0-18 years	9+10	>VIC average
2118	Confirmed	2022-01-11	Male	19-69 years	9+10	>VIC average
2119	Probable	2022-01-11	Male	19-69 years	7+8	>VIC average
2120	Confirmed	2022-01-11	Female	19-69 years	9+10	<= VIC average
2121	Confirmed	2022-01-08	Female	19-69 years	3+4	<= VIC average
2122	Confirmed	2022-01-13	Female	19-69 years	7+8	>VIC average
2123	Confirmed	2022-01-07	Male	19-69 years	7+8	>VIC average
2124	Confirmed	2022-01-10	Male	19-69 years	3+4	<= VIC average
2125	Probable	2022-01-08	Female	19-69 years	3+4	>VIC average
2126	Probable	2022-01-07	Female	0-18 years	1+2	>VIC average
2127	Confirmed	2022-01-12	Female	0-18 years	7+8	>VIC average
2129	Probable	2022-01-09	Female	19-69 years	9+10	>VIC average
2130	Confirmed	2022-01-10	Male	19-69 years	7+8	>VIC average
2131	Confirmed	2022-01-07	Female	70+ years	7+8	>VIC average
2132	Confirmed	2022-01-08	Female	19-69 years	7+8	>VIC average
2137	Confirmed	2022-01-11	Female	19-69 years	5+6	<= VIC average
2138	Probable	2022-01-09	Female	19-69 years	7+8	<= VIC average
2139	Confirmed	2022-01-12	Female	19-69 years	7+8	>VIC average
2140	Probable	2022-01-08	Male	19-69 years	9+10	>VIC average
2141	Probable	2022-01-07	Female	19-69 years	9+10	<= VIC average
2142	Confirmed	2022-01-13	Male	0-18 years	1+2	>VIC average
2143	Confirmed	2022-01-08	Female	19-69 years	5+6	>VIC average
2144	Confirmed	2022-01-09	Female	19-69 years	7+8	>VIC average
2145	Probable	2022-01-08	Female	19-69 years	3+4	>VIC average
2146	Probable	2022-01-07	Male	19-69 years	3+4	>VIC average
2147	Confirmed	2022-01-12	Female	0-18 years	3+4	>VIC average
2148	Confirmed	2022-01-08	Male	0-18 years	3+4	<= VIC average
2150	Confirmed	2022-01-08	Female	19-69 years	5+6	>VIC average
2151	Probable	2022-01-12	Female	19-69 years	7+8	>VIC average
2152	Confirmed	2022-01-11	Female	19-69 years	5+6	<= VIC average
2153	Probable	2022-01-10	Male	19-69 years	5+6	>VIC average
2154	Confirmed	2022-01-07	Male	19-69 years	5+6	>VIC average
2155	Confirmed	2022-01-12	Female	19-69 years	9+10	<= VIC average
2157	Confirmed	2022-01-12	Female	0-18 years	5+6	>VIC average
2158	Probable	2022-01-10	Male	19-69 years	9+10	<= VIC average
2159	Confirmed	2022-01-08	Female	19-69 years	9+10	>VIC average
2161	Probable	2022-01-07	Male	0-18 years	7+8	<= VIC average
2162	Probable	2022-01-11	Female	70+ years	7+8	<= VIC average
2165	Confirmed	2022-01-12	Female	19-69 years	9+10	<= VIC average
2166	Confirmed	2022-01-10	Male	70+ years	7+8	>VIC average
2167	Confirmed	2022-01-11	Female	70+ years	7+8	>VIC average
2168	Confirmed	2022-01-07	Male	19-69 years	5+6	>VIC average
2169	Confirmed	2022-01-10	Male	19-69 years	3+4	>VIC average
2170	Confirmed	2022-01-08	Female	19-69 years	3+4	<= VIC average
2171	Confirmed	2022-01-12	Male	19-69 years	9+10	<= VIC average
2172	Confirmed	2022-01-09	Male	19-69 years	9+10	<= VIC average
2173	Confirmed	2022-01-10	Female	19-69 years	3+4	<= VIC average
2176	Confirmed	2022-01-09	Female	19-69 years	9+10	<= VIC average
2177	Probable	2022-01-12	Female	19-69 years	1+2	>VIC average
2180	Probable	2022-01-11	Male	19-69 years	9+10	>VIC average
2182	Probable	2022-01-07	Male	19-69 years	7+8	>VIC average
2183	Confirmed	2022-01-13	Female	19-69 years	7+8	<= VIC average
2184	Confirmed	2022-01-07	Male	19-69 years	9+10	<= VIC average
2185	Confirmed	2022-01-13	Male	19-69 years	3+4	<= VIC average
2186	Confirmed	2022-01-11	Female	19-69 years	5+6	>VIC average
2187	Probable	2022-01-07	Female	19-69 years	3+4	<= VIC average
2188	Confirmed	2022-01-11	Female	19-69 years	9+10	>VIC average
2189	Probable	2022-01-08	Male	19-69 years	5+6	>VIC average
2190	Confirmed	2022-01-09	Female	19-69 years	7+8	<= VIC average
2191	Confirmed	2022-01-11	Male	0-18 years	7+8	<= VIC average
2192	Confirmed	2022-01-09	Female	0-18 years	9+10	<= VIC average
2194	Confirmed	2022-01-07	Female	19-69 years	9+10	>VIC average
2195	Probable	2022-01-11	Female	19-69 years	9+10	<= VIC average
2196	Confirmed	2022-01-07	Female	19-69 years	9+10	>VIC average
2197	Confirmed	2022-01-07	Female	19-69 years	5+6	>VIC average
2198	Probable	2022-01-11	Male	19-69 years	5+6	>VIC average
2199	Confirmed	2022-01-11	Female	19-69 years	5+6	>VIC average
2202	Confirmed	2022-01-10	Female	19-69 years	7+8	<= VIC average
2203	Confirmed	2022-01-07	Female	19-69 years	7+8	>VIC average
2204	Probable	2022-01-08	Female	19-69 years	3+4	>VIC average
2205	Probable	2022-01-07	Male	0-18 years	9+10	<= VIC average
2206	Confirmed	2022-01-11	Female	19-69 years	7+8	<= VIC average
2207	Confirmed	2022-01-11	Female	19-69 years	7+8	<= VIC average
2208	Probable	2022-01-07	Female	0-18 years	9+10	<= VIC average
2209	Probable	2022-01-07	Male	19-69 years	9+10	<= VIC average
2210	Probable	2022-01-08	Female	0-18 years	9+10	>VIC average
2211	Probable	2022-01-09	Male	19-69 years	9+10	<= VIC average
2212	Confirmed	2022-01-09	Female	19-69 years	9+10	<= VIC average
2213	Confirmed	2022-01-13	Male	19-69 years	5+6	>VIC average
2214	Confirmed	2022-01-09	Male	19-69 years	5+6	>VIC average
2215	Probable	2022-01-07	Female	19-69 years	9+10	>VIC average
2216	Probable	2022-01-07	Female	0-18 years	3+4	<= VIC average
2217	Probable	2022-01-09	Female	19-69 years	3+4	>VIC average
2218	Probable	2022-01-11	Male	19-69 years	7+8	>VIC average
2219	Confirmed	2022-01-09	Male	19-69 years	9+10	>VIC average
2220	Probable	2022-01-12	Female	19-69 years	9+10	<= VIC average
2221	Confirmed	2022-01-10	Female	19-69 years	9+10	>VIC average
2222	Probable	2022-01-12	Female	0-18 years	7+8	<= VIC average
2223	Confirmed	2022-01-07	Female	0-18 years	3+4	<= VIC average
2224	Confirmed	2022-01-07	Male	19-69 years	1+2	>VIC average
2225	Confirmed	2022-01-12	Male	0-18 years	1+2	>VIC average
2226	Probable	2022-01-07	Male	19-69 years	9+10	>VIC average
2227	Probable	2022-01-07	Male	19-69 years	7+8	<= VIC average
2228	Confirmed	2022-01-12	Male	19-69 years	9+10	>VIC average
2229	Probable	2022-01-09	Female	19-69 years	7+8	>VIC average
2230	Probable	2022-01-08	Male	19-69 years	9+10	<= VIC average
2231	Confirmed	2022-01-09	Male	19-69 years	5+6	>VIC average
2232	Confirmed	2022-01-10	Female	19-69 years	7+8	>VIC average
2233	Confirmed	2022-01-07	Male	19-69 years	5+6	>VIC average
2234	Probable	2022-01-10	Male	19-69 years	5+6	>VIC average
2235	Confirmed	2022-01-08	Male	19-69 years	1+2	>VIC average
2236	Confirmed	2022-01-08	Female	19-69 years	3+4	>VIC average
2237	Confirmed	2022-01-12	Male	19-69 years	5+6	>VIC average
2238	Probable	2022-01-13	Male	19-69 years	1+2	>VIC average
2239	Confirmed	2022-01-09	Male	0-18 years	9+10	<= VIC average
2240	Confirmed	2022-01-07	Female	19-69 years	9+10	>VIC average
2241	Confirmed	2022-01-10	Female	19-69 years	3+4	>VIC average
2242	Confirmed	2022-01-09	Male	19-69 years	5+6	>VIC average
2244	Probable	2022-01-10	Male	19-69 years	9+10	>VIC average
2245	Confirmed	2022-01-12	Male	19-69 years	3+4	<= VIC average
2246	Probable	2022-01-07	Female	19-69 years	9+10	<= VIC average
2247	Probable	2022-01-08	Female	19-69 years	7+8	<= VIC average
2248	Confirmed	2022-01-12	Female	19-69 years	3+4	>VIC average
2249	Probable	2022-01-10	Female	19-69 years	9+10	>VIC average
2250	Confirmed	2022-01-07	Male	19-69 years	9+10	<= VIC average
2251	Confirmed	2022-01-07	Male	19-69 years	1+2	>VIC average
2252	Probable	2022-01-07	Male	19-69 years	5+6	>VIC average
2253	Probable	2022-01-12	Female	19-69 years	7+8	<= VIC average
2254	Confirmed	2022-01-11	Female	19-69 years	9+10	>VIC average
2255	Probable	2022-01-09	Female	19-69 years	1+2	>VIC average
2256	Confirmed	2022-01-12	Male	19-69 years	3+4	<= VIC average
2257	Probable	2022-01-11	Male	0-18 years	1+2	>VIC average
2258	Confirmed	2022-01-07	Male	19-69 years	1+2	>VIC average
2259	Probable	2022-01-09	Female	0-18 years	9+10	>VIC average
2260	Confirmed	2022-01-11	Male	19-69 years	1+2	>VIC average
2261	Confirmed	2022-01-09	Male	0-18 years	5+6	>VIC average
2262	Confirmed	2022-01-07	Female	19-69 years	3+4	>VIC average
2263	Probable	2022-01-13	Male	19-69 years	5+6	>VIC average
2264	Probable	2022-01-13	Female	19-69 years	9+10	<= VIC average
2266	Confirmed	2022-01-10	Male	19-69 years	9+10	>VIC average
2267	Probable	2022-01-09	Female	0-18 years	7+8	>VIC average
2269	Confirmed	2022-01-07	Female	19-69 years	5+6	>VIC average
2270	Confirmed	2022-01-08	Female	19-69 years	9+10	>VIC average
2271	Confirmed	2022-01-09	Female	19-69 years	7+8	<= VIC average
2273	Probable	2022-01-09	Female	19-69 years	7+8	<= VIC average
2274	Probable	2022-01-13	Male	0-18 years	3+4	<= VIC average
2275	Confirmed	2022-01-10	Male	19-69 years	5+6	>VIC average
2276	Confirmed	2022-01-08	Male	19-69 years	7+8	>VIC average
2277	Confirmed	2022-01-08	Female	19-69 years	7+8	>VIC average
2278	Confirmed	2022-01-11	Male	0-18 years	5+6	>VIC average
2280	Confirmed	2022-01-08	Male	19-69 years	3+4	>VIC average
2281	Confirmed	2022-01-08	Male	0-18 years	7+8	>VIC average
2282	Confirmed	2022-01-09	Male	19-69 years	3+4	>VIC average
2283	Confirmed	2022-01-10	Female	19-69 years	5+6	<= VIC average
2284	Confirmed	2022-01-09	Female	19-69 years	3+4	<= VIC average
2285	Confirmed	2022-01-13	Female	19-69 years	7+8	>VIC average
2286	Confirmed	2022-01-11	Male	19-69 years	5+6	<= VIC average
2287	Confirmed	2022-01-14	Female	19-69 years	1+2	>VIC average
2288	Confirmed	2022-01-12	Female	19-69 years	9+10	<= VIC average
2289	Confirmed	2022-01-08	Male	0-18 years	3+4	<= VIC average
2293	Confirmed	2022-01-07	Female	0-18 years	3+4	>VIC average
2294	Confirmed	2022-01-09	Female	19-69 years	5+6	>VIC average
2295	Probable	2022-01-09	Female	19-69 years	5+6	>VIC average
2296	Confirmed	2022-01-07	Male	19-69 years	9+10	<= VIC average
2297	Confirmed	2022-01-08	Male	19-69 years	7+8	>VIC average
2298	Probable	2022-01-07	Female	0-18 years	9+10	>VIC average
2299	Confirmed	2022-01-08	Female	19-69 years	9+10	<= VIC average
2300	Confirmed	2022-01-07	Female	19-69 years	9+10	<= VIC average
2301	Confirmed	2022-01-07	Female	19-69 years	9+10	>VIC average
2303	Confirmed	2022-01-07	Female	19-69 years	9+10	<= VIC average
2304	Confirmed	2022-01-09	Male	19-69 years	9+10	>VIC average
2305	Confirmed	2022-01-08	Male	0-18 years	7+8	<= VIC average
2308	Confirmed	2022-01-09	Female	19-69 years	9+10	>VIC average
2310	Confirmed	2022-01-08	Male	19-69 years	3+4	>VIC average
2312	Confirmed	2022-01-12	Female	0-18 years	3+4	<= VIC average
2313	Probable	2022-01-07	Male	19-69 years	9+10	<= VIC average
2314	Confirmed	2022-01-09	Female	19-69 years	9+10	<= VIC average
2315	Probable	2022-01-07	Female	19-69 years	7+8	<= VIC average
2316	Probable	2022-01-11	Female	19-69 years	9+10	>VIC average
2317	Confirmed	2022-01-10	Male	0-18 years	1+2	>VIC average
2318	Confirmed	2022-01-07	Female	19-69 years	5+6	>VIC average
2321	Confirmed	2022-01-09	Male	19-69 years	9+10	>VIC average
2322	Probable	2022-01-08	Female	0-18 years	9+10	<= VIC average
2323	Confirmed	2022-01-08	Female	0-18 years	1+2	>VIC average
2324	Confirmed	2022-01-10	Female	19-69 years	9+10	>VIC average
2325	Probable	2022-01-09	Male	19-69 years	5+6	<= VIC average
2326	Confirmed	2022-01-08	Female	19-69 years	5+6	>VIC average
2327	Confirmed	2022-01-07	Male	19-69 years	3+4	>VIC average
2329	Confirmed	2022-01-10	Female	19-69 years	5+6	>VIC average
2330	Confirmed	2022-01-09	Female	19-69 years	9+10	<= VIC average
2331	Probable	2022-01-07	Female	19-69 years	5+6	<= VIC average
2332	Confirmed	2022-01-08	Male	19-69 years	3+4	>VIC average
2333	Confirmed	2022-01-08	Female	19-69 years	5+6	>VIC average
2334	Confirmed	2022-01-07	Male	0-18 years	5+6	>VIC average
2335	Probable	2022-01-11	Female	0-18 years	9+10	>VIC average
2336	Confirmed	2022-01-13	Male	0-18 years	7+8	<= VIC average
2338	Confirmed	2022-01-09	Female	0-18 years	7+8	>VIC average
2339	Confirmed	2022-01-07	Male	19-69 years	7+8	>VIC average
2341	Confirmed	2022-01-07	Female	19-69 years	9+10	<= VIC average
2342	Confirmed	2022-01-09	Male	19-69 years	1+2	>VIC average
2343	Confirmed	2022-01-09	Female	19-69 years	9+10	>VIC average
2344	Probable	2022-01-09	Female	19-69 years	7+8	>VIC average
2345	Probable	2022-01-09	Female	19-69 years	1+2	>VIC average
2346	Confirmed	2022-01-09	Female	70+ years	9+10	>VIC average
2347	Confirmed	2022-01-07	Female	19-69 years	7+8	<= VIC average
2348	Confirmed	2022-01-09	Male	19-69 years	3+4	>VIC average
2349	Probable	2022-01-07	Male	19-69 years	9+10	>VIC average
2350	Confirmed	2022-01-07	Male	19-69 years	9+10	>VIC average
2351	Confirmed	2022-01-08	Female	0-18 years	7+8	>VIC average
2352	Confirmed	2022-01-08	Female	19-69 years	9+10	>VIC average
2353	Probable	2022-01-07	Male	19-69 years	9+10	<= VIC average
2355	Confirmed	2022-01-08	Male	19-69 years	9+10	>VIC average
2356	Confirmed	2022-01-08	Female	19-69 years	9+10	<= VIC average
2357	Confirmed	2022-01-08	Male	70+ years	5+6	<= VIC average
2358	Probable	2022-01-09	Female	0-18 years	1+2	>VIC average
2359	Confirmed	2022-01-08	Male	0-18 years	9+10	>VIC average
2360	Probable	2022-01-09	Female	0-18 years	7+8	<= VIC average
2361	Confirmed	2022-01-07	Male	19-69 years	7+8	>VIC average
2362	Probable	2022-01-07	Male	19-69 years	9+10	<= VIC average
2364	Confirmed	2022-01-07	Male	0-18 years	9+10	<= VIC average
2365	Confirmed	2022-01-12	Male	19-69 years	5+6	>VIC average
2366	Probable	2022-01-09	Female	19-69 years	7+8	>VIC average
2367	Probable	2022-01-07	Male	19-69 years	9+10	<= VIC average
2368	Confirmed	2022-01-12	Male	19-69 years	5+6	>VIC average
2369	Confirmed	2022-01-08	Female	19-69 years	5+6	>VIC average
2370	Confirmed	2022-01-08	Male	19-69 years	3+4	>VIC average
2371	Probable	2022-01-08	Male	0-18 years	9+10	>VIC average
2372	Probable	2022-01-07	Female	19-69 years	1+2	>VIC average
2373	Confirmed	2022-01-08	Female	0-18 years	3+4	>VIC average
2374	Probable	2022-01-08	Male	0-18 years	9+10	<= VIC average
2375	Probable	2022-01-07	Female	0-18 years	9+10	>VIC average
2377	Probable	2022-01-07	Male	19-69 years	1+2	>VIC average
2378	Probable	2022-01-08	Female	19-69 years	9+10	>VIC average
2380	Probable	2022-01-09	Male	19-69 years	9+10	<= VIC average
2381	Confirmed	2022-01-08	Female	19-69 years	7+8	>VIC average
2382	Confirmed	2022-01-11	Female	0-18 years	1+2	>VIC average
2383	Confirmed	2022-01-07	Male	19-69 years	1+2	>VIC average
2384	Probable	2022-01-08	Female	0-18 years	5+6	>VIC average
2385	Confirmed	2022-01-08	Male	19-69 years	7+8	>VIC average
2386	Confirmed	2022-01-13	Male	19-69 years	9+10	<= VIC average
2387	Confirmed	2022-01-07	Male	19-69 years	3+4	>VIC average
2388	Confirmed	2022-01-09	Female	0-18 years	1+2	>VIC average
2389	Probable	2022-01-12	Female	19-69 years	9+10	<= VIC average
2390	Probable	2022-01-08	Female	19-69 years	9+10	>VIC average
2391	Confirmed	2022-01-08	Male	19-69 years	9+10	>VIC average
2392	Probable	2022-01-08	Male	19-69 years	7+8	>VIC average
2394	Confirmed	2022-01-07	Male	19-69 years	7+8	<= VIC average
2396	Confirmed	2022-01-11	Male	19-69 years	7+8	>VIC average
2397	Confirmed	2022-01-10	Female	19-69 years	9+10	<= VIC average
2398	Confirmed	2022-01-08	Male	19-69 years	5+6	>VIC average
2401	Probable	2022-01-07	Female	19-69 years	5+6	>VIC average
2402	Confirmed	2022-01-08	Female	19-69 years	9+10	>VIC average
2403	Probable	2022-01-08	Male	0-18 years	5+6	>VIC average
2404	Probable	2022-01-09	Male	19-69 years	9+10	<= VIC average
2405	Confirmed	2022-01-07	Female	19-69 years	7+8	<= VIC average
2406	Confirmed	2022-01-08	Male	19-69 years	7+8	>VIC average
2407	Confirmed	2022-01-08	Female	19-69 years	5+6	>VIC average
2408	Probable	2022-01-08	Female	19-69 years	5+6	>VIC average
2409	Confirmed	2022-01-09	Female	70+ years	5+6	>VIC average
2410	Confirmed	2022-01-07	Female	19-69 years	7+8	<= VIC average
2411	Probable	2022-01-12	Female	19-69 years	9+10	<= VIC average
2412	Confirmed	2022-01-07	Male	19-69 years	9+10	<= VIC average
2413	Confirmed	2022-01-07	Female	19-69 years	9+10	>VIC average
2414	Confirmed	2022-01-07	Male	19-69 years	5+6	>VIC average
2415	Confirmed	2022-01-07	Male	19-69 years	3+4	<= VIC average
2416	Confirmed	2022-01-11	Female	19-69 years	9+10	<= VIC average
2417	Probable	2022-01-09	Male	19-69 years	9+10	<= VIC average
[truncated: 477,704+ more rows]

## Sheet: Sheet2
postcode	confirmed_n	probable_n	median_case_age
3000	4010	2006	27
3002	233	219	31
3003	597	413	28
3004	723	442	32
3006	1674	1008	29
3008	989	557	31
3011	1489	1028	31
3012	1894	1191	31
3013	774	757	32
3015	897	892	32
3016	639	717	34
3018	513	524	35
3019	870	382	31
3020	3338	1839	32
3021	4139	2100	33
3022	229	129	30
3023	5167	3023	34
3024	2464	1342	31
3025	673	594	33
3026	715	390	33
3027	687	446	30
3028	1580	1161	33
3029	10344	5172	32
3030	6925	4981	32
3031	1143	777	30
3032	1940	1370	30
3033	873	655	34
3034	787	561	36
3036	383	274	34
3037	3748	2528	33
3038	1740	1186	36
3039	904	791	31
3040	1530	1388	30
3041	754	621	32
3042	1072	817	33
3043	1340	730	34
3044	1678	1332	32
3045	26	8	29.5
3046	2675	1657	31
3047	1643	630	31
3048	1273	629	33
3049	797	443	33
3051	905	568	28
3052	424	247	26
3053	1268	641	26
3054	446	463	28
3055	755	739	31
3056	1591	1317	29
3057	807	689	30
3058	2074	1517	32
3059	1561	1036	32
3060	992	577	30
3061	346	176	33
3062	1	0	3
3063	26	33	38
3064	8554	5042	32
3065	697	559	30
3066	688	462	31
3067	598	454	30
3068	1075	1000	29
3070	1374	1182	30
3071	1105	909	31
3072	1918	1468	32
3073	2898	2150	32
3074	1453	748	34
3075	1700	782	33
3076	2449	1431	33
3078	547	489	31
3079	672	761	30
3081	772	583	31
3082	1847	1024	35
3083	1949	1191	31
3084	1022	1050	32
3085	635	508	31
3086	0	1	18
3087	409	380	31
3088	1289	1195	33
3089	614	547	30
3090	124	137	30
3091	75	64	33
3093	190	175	34
3094	328	361	31
3095	1132	1249	31
3096	68	81	35
3097	38	56	24
3099	206	200	31
3101	988	971	29
3102	285	287	27
3103	500	548	29
3104	840	731	30
3105	626	441	35
3106	742	612	35
3107	660	532	36
3108	1294	727	33
3109	1345	978	34
3111	535	481	33
3113	355	381	31
3114	140	166	24.5
3115	140	177	31
3116	495	500	31
3121	2062	1646	30
3122	998	1055	28
3123	619	726	28
3124	864	1062	29
3125	672	617	27
3126	240	326	30
3127	607	706	27
3128	915	810	28
3129	750	551	31
3130	1158	1204	30
3131	848	854	31
3132	637	689	32
3133	772	745	34
3134	1400	1523	31
3135	811	881	31
3136	1869	1791	31
3137	729	634	31
3138	1159	974	30
3139	461	523	29
3140	719	718	30
3141	1384	1175	30
3142	469	525	31
3143	387	402	30
3144	421	546	29
3145	1113	1119	28.5
3146	990	1191	28
3147	612	597	32
3148	446	441	31
3149	1167	1345	31
3150	1999	2462	33
3151	377	367	31
3152	1230	1429	34
3153	830	916	32
3154	147	213	33.5
3155	816	976	32
3156	1403	1992	31
3158	223	283	32
3159	68	98	35
3160	273	416	30
3161	886	765	29
3162	924	900	31
3163	1630	1451	30
3165	1497	1416	33
3166	1136	1237	31
3167	457	494	31
3168	1211	1128	26
3169	1076	1046	32
3170	678	1162	34
3171	1118	1212	31
3172	1029	1394	33
3173	1398	1851	33
3174	2250	2378	32
3175	3529	2408	33
3177	745	438	32
3178	1192	1903	33
3179	200	291	31
3180	261	306	32
3181	1314	1019	30
3182	1458	1075	31
3183	1058	888	30
3184	815	689	32
3185	673	656	31
3186	1167	988	33
3187	897	764	34
3188	1028	691	32
3189	461	248	34
3190	669	570	32
3191	595	403	33
3192	1203	1149	32
3193	893	781	32
3194	674	630	32
3195	1523	1820	32
3196	993	1328	33
3197	442	561	34
3198	643	801	32
3199	1976	2720	32
3200	221	241	30
3201	1054	1084	32
3202	118	108	33
3204	1625	1379	31
3205	621	513	31
3206	443	451	34
3207	1000	715	35
3335	1107	518	30
3336	1100	752	31
3337	2730	1326	32
3338	2852	1328	31
3340	1280	1009	30
3427	378	306	30
3428	52	21	34
3429	1778	1862	31
3750	2001	1115	32
3751	8	9	32
3752	1593	1126	33
3754	2995	2496	31
3755	2	6	31
3757	320	320	29
3759	26	34	23.5
3760	12	8	20.5
3761	45	39	32.5
3765	292	304	30
3766	40	37	31
3767	26	53	28
3770	85	112	31
3775	111	132	27
3777	374	278	31
3779	13	7	35
3781	142	175	32
3782	234	330	30
3783	71	96	28
3785	0	1	27
3786	41	70	25
3787	39	34	30
3788	49	68	32
3789	7	20	22
3791	41	44	31
3792	35	37	21
3793	128	138	28
3795	53	66	25
3796	406	393	29
3797	99	103	31
3799	160	159	30
3802	1202	1271	35
3803	629	553	33
3804	385	444	35
3805	2866	3261	31
3806	2322	2636	32
3807	344	452	32
3808	97	163	36.5
3809	1130	1168	30
3810	2659	2782	30
3812	66	81	28
3813	23	49	28.5
3814	64	104	29
3815	105	152	30
3910	867	1405	30
3911	105	191	29
3912	499	890	31
3913	122	188	29
3915	322	425	30
3916	30	30	30
3918	123	180	31
3919	98	153	31
3920	67	18	24
3926	89	147	33.5
3927	29	73	39.5
3928	23	25	31
3929	39	38	28
3930	577	937	28
3931	850	1299	34
3933	26	41	34
3934	677	956	32
3936	697	584	36
3937	60	72	31.5
3938	217	116	37
3939	893	552	33
3940	239	207	34
3941	698	670	35
3942	129	121	45
3943	67	99	47
3944	40	49	49
3975	1005	968	34
3976	1366	1293	32
3977	5962	6608	32
3978	2791	2907	31
3980	106	200	31.5
3981	171	234	29
3984	218	234	30
